# Supplementary material for: Machine learning combining multi-omics data and network algorithms identifies adrenocortical carcinoma prognostic biomarkers
Source: Front Mol Biosci. 2023 Nov 6;10:1258902. doi: 10.3389/fmolb.2023.1258902 (PMC10658191; doi:10.3389/fmolb.2023.1258902)
Supplement: Supplementary file 2 [file Table2.XLSX]

## Sheet: Sheet1
Algorithm	Gene Symbol	EntrezID	Description
NP	KLF16	83855	KLF transcription factor 16
NP	LTBR	4055	lymphotoxin beta receptor
NP	OXTR	5021	oxytocin receptor
NP	PTK2	5747	protein tyrosine kinase 2
HN	AGO1	26523	argonaute RISC component 1
HN	AGO2	27161	argonaute RISC catalytic component 2
HN	AGO3	192669	argonaute RISC catalytic component 3
HN	AKT3	10000	AKT serine/threonine kinase 3
HN	APOBEC3G	60489	apolipoprotein B mRNA editing enzyme catalytic subunit 3G
HN	CEP135	9662	centrosomal protein 135
HN	COL4A5	1287	collagen type IV alpha 5 chain
HN	COL6A2	1292	collagen type VI alpha 2 chain
HN	CRBN	51185	cereblon
HN	CSDE1	7812	cold shock domain containing E1
HN	DHX30	22907	DExH-box helicase 30
HN	DHX9	1660	DExH-box helicase 9
HN	DICER1	23405	dicer 1, ribonuclease III
HN	FMR1	2332	fragile X messenger ribonucleoprotein 1
HN	FN1	2335	fibronectin 1
HN	GEMIN4	50628	gem nuclear organelle associated protein 4
HN	H19	283120	H19 imprinted maternally expressed transcript
HN	HSPA9	3313	heat shock protein family A (Hsp70) member 9
HN	KLF7	8609	KLF transcription factor 7
HN	KRAS	3845	KRAS proto-oncogene, GTPase
HN	LEFTY1	10637	left-right determination factor 1
HN	LIMD1	8994	LIM domain containing 1
HN	LRRC4	64101	leucine rich repeat containing 4
HN	LTBP2	4053	latent transforming growth factor beta binding protein 2
HN	MAPKAPK2	9261	MAPK activated protein kinase 2
HN	MEX3B	84206	mex-3 RNA binding family member B
HN	MTDH	92140	metadherin
HN	MYCBP	26292	MYC binding protein
HN	OXA1L	5018	OXA1L mitochondrial inner membrane protein
HN	PDCD6IP	10015	programmed cell death 6 interacting protein
HN	PHIP	55023	pleckstrin homology domain interacting protein
HN	PRKRA	8575	protein activator of interferon induced protein kinase EIF2AK2
HN	RAD51	5888	RAD51 recombinase
HN	RUVBL1	8607	RuvB like AAA ATPase 1
HN	SFSWAP	6433	splicing factor SWAP
HN	SOX7	83595	SRY-box transcription factor 7
HN	STAB1	23166	stabilin 1
HN	SYT11	23208	synaptotagmin 11
HN	TAB1	10454	TGF-beta activated kinase 1 (MAP3K7) binding protein 1
HN	TBKBP1	9755	TBK1 binding protein 1
HN	TIE1	7075	tyrosine kinase with immunoglobulin like and EGF like domains 1
HN	TMEM33	55161	transmembrane protein 33
HN	TNRC6A	27327	trinucleotide repeat containing adaptor 6A
HN	TNRC6B	23112	trinucleotide repeat containing adaptor 6B
HN	TNRC6C	57690	trinucleotide repeat containing adaptor 6C
HN	TRIM24	8805	tripartite motif containing 24
HN	UBR5	51366	ubiquitin protein ligase E3 component n-recognin 5
HN	WNT7B	7477	Wnt family member 7B
HN	ZMAT3	64393	zinc finger matrin-type 3
Table S5: Identified regulators using Hidden Nodes (HN) and Network Propagation (NP) network algortihms
