# Supplementary material for: Machine learning combining multi-omics data and network algorithms identifies adrenocortical carcinoma prognostic biomarkers
Source: Front Mol Biosci. 2023 Nov 6;10:1258902. doi: 10.3389/fmolb.2023.1258902 (PMC10658191; doi:10.3389/fmolb.2023.1258902)
Supplement: Supplementary file 3 [file Table3.xlsx]

## Sheet: CDDI_bmk_genes
entrez	genesymbol	biomarker_name	disease	stage	biomarker_role	technique	substrate	reference_id	medline	refsource	title	volume	issue_number	page	year
1292	COL6A2	Collagen alpha-2(VI) chain	Acute kidney injury	Experimental	Diagnosis	Real time reverse transcriptase-polymerase chain reaction	Messenger ribonucleic acid	3296422	33401265	Kidney & Blood Pressure Research	Identification of hub genes associated with the development of acute kidney injury by weighted gene co-expression network analysis	46	1	63	2021
1292	COL6A2	Collagen alpha-2(VI) chain	Acute kidney injury	Experimental	Disease Profiling	High throughput nucleotide sequencing	Messenger ribonucleic acid	3424376	35235339	Science Translational Medicine	Modeling injury and repair in kidney organoids reveals that homologous recombination governs tubular intrinsic repair	14	634	NA	2022
1292	COL6A2	Collagen alpha-2(VI) chain	Acute lymphocytic leukemia	Early Studies in Humans	Risk Factor	High throughput nucleotide sequencing	Deoxyribonucleic acid	2596714	27590521	Oncotarget	Deep targeted sequencing in pediatric acute lymphoblastic leukemia unveils distinct mutational patterns between genetic subtypes and novel relapse-associated genes	7	39	64071	2016
1292	COL6A2	Collagen alpha-2(VI) chain	Acute lymphocytic leukemia	Early Studies in Humans	Risk Factor	Polymerase chain reaction plus direct sequencing	Deoxyribonucleic acid	1960581	23334668	Nature Genetics	The genomic landscape of hypodiploid acute lymphoblastic leukemia	45	3	242	2013
1292	COL6A2	Collagen alpha-2(VI) chain	Acute myeloid leukemia	Early Studies in Humans	Prognosis	Exome sequencing	Deoxyribonucleic acid	2599952	27462774	Oncotarget	Genomic complexity and dynamics of clonal evolution in childhood acute myeloid leukemia studied with whole-exome sequencing	7	35	56746	2016
1292	COL6A2	Collagen alpha-2(VI) chain	Acute myeloid leukemia	Early Studies in Humans	Risk Factor	Exome sequencing	Deoxyribonucleic acid	2599952	27462774	Oncotarget	Genomic complexity and dynamics of clonal evolution in childhood acute myeloid leukemia studied with whole-exome sequencing	7	35	56746	2016
1292	COL6A2	Collagen alpha-2(VI) chain	Adenoma, thyroid, follicular	Early Studies in Humans	Differential Diagnosis	Real time reverse transcriptase-polymerase chain reaction	Messenger ribonucleic acid	2867832	29535811	Oncotarget	Thyroid follicular adenomas and carcinomas: Molecular profiling provides evidence for a continuous evolution	9	12	10343	2018
1292	COL6A2	Collagen alpha-2(VI) chain	Adult-onset autosomal dominant leukodystrophy (ADLD)	Experimental	Disease Profiling	Oligonucleotide array analysis	Messenger ribonucleic acid	2339674	25637521	Human Molecular Genetics	Messenger RNA processing is altered in autosomal dominant leukodystrophy<U+0086>	24	10	2746	2015
1292	COL6A2	Collagen alpha-2(VI) chain	Alcoholic liver disease	Early Studies in Humans	Staging	Liquid chromatography/mass spectrometry	Plasma	3467270	35654907	Nature Medicine	Noninvasive proteomic biomarkers for alcohol-related liver disease	28	6	1277	2022
1292	COL6A2	Collagen alpha-2(VI) chain	Alcoholism	Early Studies in Humans	Diagnosis	Oligonucleotide array analysis	Deoxyribonucleic acid	2559819	27388583	Alcoholism: Clinical and Experimental Research	An exploratory association study of alcohol use disorder and DNA methylation	40	8	1633	2016
1292	COL6A2	Collagen alpha-2(VI) chain	Alveolar capillary dysplasia	Experimental	Disease Profiling	Oligonucleotide array analysis	Messenger ribonucleic acid	2205614	24722050	PLoS ONE	Comparative analyses of lung transcriptomes in patients with alveolar capillary dysplasia with misalignment of pulmonary veins and in Foxf1 heterozygous knockout mice	9	4	NA	2014
1292	COL6A2	Collagen alpha-2(VI) chain	Aneurysm, abdominal aortic	Experimental	Disease Profiling	Liquid chromatography/mass spectrometry	Tissue	1692066	NA	Molecular & Cellular Proteomics	Extracellular matrix composition and remodeling in human abdominal aortic aneurysms: A proteomics approach	10	8	NA	2011
1292	COL6A2	Collagen alpha-2(VI) chain	Aneurysm, thoracic aortic	Early Studies in Humans	Diagnosis	Liquid chromatography/mass spectrometry	Tissue	2251440	25264617	Journal of Proteome Research	Proteomic study of the microdissected aortic media in human thoracic aortic aneurysms	13	11	5071	2014
1292	COL6A2	Collagen alpha-2(VI) chain	Arthritis, juvenile idiopathic	Early Studies in Humans	Diagnosis	Matrix assisted laser desorption ionization-time of flight-mass spectrometry	Tissue	2168209	24410838	Arthritis Research and Therapy	Synovial membrane protein expression differs between juvenile idiopathic arthritis subtypes in early disease	16	1	R8	2014
1292	COL6A2	Collagen alpha-2(VI) chain	Arthritis, psoriatic	Early Studies in Humans	Predicting Treatment Efficacy	Liquid chromatography/mass spectrometry	Tissue	2434201	25187158	Annals of the Rheumatic Diseases	Discovery and confirmation of a protein biomarker panel with potential to predict response to biological therapy in psoriatic arthritis	75	1	234	2016
1292	COL6A2	Collagen alpha-2(VI) chain	Asthma	Experimental	Disease Profiling	High throughput nucleotide sequencing	Messenger ribonucleic acid	2280115	24888725	Allergy	Gene expression profiling of laser microdissected airway smooth muscle tissue in asthma and atopy	69	9	1233	2014
1292	COL6A2	Collagen alpha-2(VI) chain	Asthma	Experimental	Disease Profiling	Liquid chromatography/mass spectrometry	Cells	3620382	36194662	American Journal of Respiratory and Critical Care Medicine	Crosstalk between CD4+ t cells and airway smooth muscle in pediatric obesity-related asthma	207	4	461474461	2023
1292	COL6A2	AngioMatrix	Astrocytoma	Early Studies in Humans	Diagnosis	Not specified	Messenger ribonucleic acid	2285957	25301723	Oncotarget	AngioMatrix, a signature of the tumor angiogenic switch-specific matrisome, correlates with poor prognosis for glioma and colorectal cancer patients	5	21	10529	2014
1292	COL6A2	Collagen alpha-2(VI) chain	Astrocytoma	Experimental	Disease Profiling	Oligonucleotide array analysis	Messenger ribonucleic acid	1569712	NA	PLoS ONE	The MicroRNA and MessengerRNA profile of the RNA-Induced silencing complex in human primary astrocyte and astrocytoma cells	5	10	e13445	2010
1292	COL6A2	Collagen alpha-2(VI) chain	Astrocytoma, pilocytic	Experimental	Disease Profiling	Two-dimensional polyacrylamide gel electrophoresis	Tissue	1654294	21466243	Journal of Proteome Research	Proteomics studies of childhood pilocytic astrocytoma	10	5	2555	2011
1292	COL6A2	Collagen alpha-2(VI) chain	Ataxia	Early Studies in Humans	Diagnosis	Genotyping	Deoxyribonucleic acid	3019866	NA	Annual Meeting of the American Academy of Neurology (AAN)	Characterization of genetic neuropathy in childhood: Single center experience	NA	NA	NA	2019
1292	COL6A2	Collagen alpha-2(VI) chain	Atherosclerosis	Experimental	Monitoring Treatment Efficacy	High throughput nucleotide sequencing	Messenger ribonucleic acid	2687979	28178661	Oncotarget	Comparative transcriptomic analysis of mice liver treated with different AMPK activators in a mice model of atherosclerosis	8	10	16594	2017
1292	COL6A2	Collagen alpha-2(VI) chain	Atopic dermatitis	Experimental	Disease Profiling	Mass spectrometry	Tissue	3628545	36108803	Journal of Investigative Dermatology	Quantitative proteomics identifies reduced NRF2 activity and mitochondrial dysfunction in atopic dermatitis	143	2	220	2023
1292	COL6A2	Collagen alpha-2(VI) chain	Atrioventricular septal defect	Early Studies in Humans	Diagnosis	Genotyping	Deoxyribonucleic acid	1901060	23040494	American Journal of Human Genetics	An excess of deleterious variants in VEGF-A pathway genes in down-syndrome-associated atrioventricular septal defects	91	4	646	2012
1292	COL6A2	Collagen alpha-2(VI) chain	Atrioventricular septal defect	Late Studies in Humans	Diagnosis	Genotyping	Deoxyribonucleic acid	2508480	27058611	PLoS Genetics	De novo and rare variants at multiple loci support the oligogenic origins of atrioventricular septal heart defects	12	4	NA	2016
1292	COL6A2	Collagen alpha-2(VI) chain	Axial spondyloarthritis, radiographic (Ankylosing spondylitis)	Experimental	Disease Profiling	Oligonucleotide array analysis	Messenger ribonucleic acid	2804119	29371928	Oncotarget	Differentially expressed mRNAs, lncRNAs, and miRNAs with associated co-expression and ceRNA networks in ankylosing spondylitis	8	69	113543	2017
1292	COL6A2	Collagen alpha-2(VI) chain	Azoospermia non-obstructive	Early Studies in Humans	Diagnosis	Liquid chromatography/mass spectrometry	Seminal plasma	1788945	22188163	Journal of Proteome Research	Analysis of seminal plasma from patients with non-obstructive azoospermia and identification of candidate biomarkers of male infertility	11	3	1503	2012
1292	COL6A2	Collagen alpha-2(VI) chain	Barrett esophagus	Early Studies in Humans	Differential Diagnosis	Oligonucleotide array analysis	Messenger ribonucleic acid	2178406	24714516	PLoS ONE	Global changes in gene expression of barrett's esophagus compared to normal squamous esophagus and gastric cardia tissues	9	4	NA	2014
1292	COL6A2	Collagen alpha-2(VI) chain	Bethlem myopathy	Early Studies in Humans	Diagnosis	Exome sequencing	Deoxyribonucleic acid	3451579	NA	Annual Meeting of the American Academy of Neurology (AAN)	COL6A2 mutation (G733R) in an Argentine family with Bethlem myopathy diagnosed during adulthood	NA	NA	NA	2022
1292	COL6A2	Collagen alpha-2(VI) chain	Bethlem myopathy	Early Studies in Humans	Diagnosis	Genotyping	Deoxyribonucleic acid	1930735	NA	International Congress of the World Muscle Society	Phenotypic variability and survey in a series of Bethlem myopathy	22	2023-09-10	NA	2012
1292	COL6A2	Collagen alpha-2(VI) chain	Bethlem myopathy	Early Studies in Humans	Diagnosis	Genotyping	Deoxyribonucleic acid	2996282	30706156	Journal of Neurology	Bethlem myopathy: A series of 16 patients and description of seven new associated mutations	266	4	934	2019
1292	COL6A2	Collagen alpha-2(VI) chain	Bethlem myopathy	Early Studies in Humans	Diagnosis	Genotyping	Deoxyribonucleic acid	3186849	NA	Congress of the European Academy of Neurology (EAN)	Clinical and genetic characteristics of bethlem myopathy patients from Turkey	NA	NA	NA	2020
1292	COL6A2	Collagen alpha-2(VI) chain	Bethlem myopathy	Early Studies in Humans	Diagnosis	Genotyping	Deoxyribonucleic acid	3518871	36265364	Journal of Clinical Neuroscience	Inherited myopathies in patients from Sub-Saharan Africa: Results from a retrospective cohort	106	NA	43	2022
1292	COL6A2	Collagen alpha-2(VI) chain	Bethlem myopathy	Early Studies in Humans	Diagnosis	High throughput nucleotide sequencing	Deoxyribonucleic acid	2417339	NA	Annual Meeting of the American Society of Human Genetics (ASHG)	Identification of new genes and pathways for rare infantile forms of myopathies and neuromuscular disorders	NA	NA	NA	2015
1292	COL6A2	Collagen alpha-2(VI) chain	Bethlem myopathy	Early Studies in Humans	Diagnosis	High throughput nucleotide sequencing	Deoxyribonucleic acid	2618556	27447704	Clinical Genetics	Muscular dystrophies and myopathies: The spectrum of mutated genes in the Czech Republic	91	3	463	2017
1292	COL6A2	Collagen alpha-2(VI) chain	Bethlem myopathy	Early Studies in Humans	Diagnosis	High throughput nucleotide sequencing	Deoxyribonucleic acid	3092555	31471117	Neuromuscular Disorders	Autosomal recessive Bethlem myopathy: A clinical, genetic and functional study	29	9	657	2019
1292	COL6A2	Collagen alpha-2(VI) chain	Bethlem myopathy	Early Studies in Humans	Diagnosis	Polymerase chain reaction plus direct sequencing	Deoxyribonucleic acid	2232545	24706943	Journal of Neurology, Neurosurgery and Psychiatry	Whole-genome sequencing and the clinician: A tale of two cities	85	9	1012	2014
1292	COL6A2	Collagen alpha-2(VI) chain	Bethlem myopathy	Early Studies in Humans	Diagnosis	Polymerase chain reaction plus direct sequencing	Deoxyribonucleic acid	2304023	25533456	Journal of Biological Chemistry	Aberrant mitochondria in a bethlem myopathy patient with a homozygous amino acid substitution that destabilizes the collagen VI a2(VI) chain	290	7	4272	2015
1292	COL6A2	Collagen alpha-2(VI) chain	Bethlem myopathy	Early Studies in Humans	Diagnosis	Polymerase chain reaction plus direct sequencing	Deoxyribonucleic acid	2465146	25535305	Journal of Neurology, Neurosurgery and Psychiatry	Bethlem myopathy: Long-term follow-up identifies COL6 mutations predicting severe clinical evolution	86	12	1337	2015
1292	COL6A2	Collagen alpha-2(VI) chain	Bethlem myopathy	Early Studies in Humans	Diagnosis	Polymerase chain reaction plus direct sequencing	Deoxyribonucleic acid	3092555	31471117	Neuromuscular Disorders	Autosomal recessive Bethlem myopathy: A clinical, genetic and functional study	29	9	657	2019
1292	COL6A2	Collagen alpha-2(VI) chain	Cancer, bladder	Early Studies in Humans	Diagnosis	Real time reverse transcriptase-polymerase chain reaction	Messenger ribonucleic acid	3341830	34112144	BMC Cancer (Online)	Identification of a tumor microenvironment-related seven-gene signature for predicting prognosis in bladder cancer	21	1	692	2021
1292	COL6A2	Collagen alpha-2(VI) chain	Cancer, bladder metastatic	Early Studies in Humans	Diagnosis	Oligonucleotide array analysis	Messenger ribonucleic acid	2227725	25175477	BMC Cancer (Online)	High expression of GEM and EDNRA is associated with metastasis and poor outcome in patients with advanced bladder cancer	14	NA	638	2014
1292	COL6A2	Collagen alpha-2(VI) chain	Cancer, bladder metastatic	Experimental	Disease Profiling	Liquid chromatography/mass spectrometry	Cell lysates	2382255	26230496	PLoS ONE	Quantitative analysis of differential proteome expression in bladder cancer vs. normal bladder cells using SILAC method	10	7	NA	2015
1292	COL6A2	Collagen alpha-2(VI) chain	Cancer, bladder, muscle invasive urothelial carcinoma	Early Studies in Humans	Diagnosis	Real time reverse transcriptase-polymerase chain reaction	Messenger ribonucleic acid	3325508	33982770	International Journal of Oncology	Collagen type VI-alpha1 and 2 repress the proliferation, migration and invasion of bladder cancer cells	59	1	37	2021
1292	COL6A2	Collagen alpha-2(VI) chain	Cancer, bladder, muscle invasive urothelial carcinoma	Early Studies in Humans	Differential Diagnosis	Real time reverse transcriptase-polymerase chain reaction	Messenger ribonucleic acid	3325508	33982770	International Journal of Oncology	Collagen type VI-alpha1 and 2 repress the proliferation, migration and invasion of bladder cancer cells	59	1	37	2021
1292	COL6A2	Collagen alpha-2(VI) chain	Cancer, bladder, superficial urothelial carcinoma	Early Studies in Humans	Diagnosis	Real time reverse transcriptase-polymerase chain reaction	Messenger ribonucleic acid	3325508	33982770	International Journal of Oncology	Collagen type VI-alpha1 and 2 repress the proliferation, migration and invasion of bladder cancer cells	59	1	37	2021
1292	COL6A2	Collagen alpha-2(VI) chain	Cancer, bladder, superficial urothelial carcinoma	Early Studies in Humans	Differential Diagnosis	Real time reverse transcriptase-polymerase chain reaction	Messenger ribonucleic acid	3325508	33982770	International Journal of Oncology	Collagen type VI-alpha1 and 2 repress the proliferation, migration and invasion of bladder cancer cells	59	1	37	2021
1292	COL6A2	Collagen alpha-2(VI) chain	Cancer, bladder, superficial urothelial carcinoma	Experimental	Disease Profiling	Liquid chromatography/mass spectrometry	Cell lysates	2382255	26230496	PLoS ONE	Quantitative analysis of differential proteome expression in bladder cancer vs. normal bladder cells using SILAC method	10	7	NA	2015
1292	COL6A2	Collagen alpha-2(VI) chain	Cancer, bladder (urothelial carcinoma)	Early Studies in Humans	Prognosis	Oligonucleotide array analysis	Messenger ribonucleic acid	3150603	31609466	International Journal of Cancer	Molecular changes during progression from nonmuscle invasive to advanced urothelial carcinoma	146	9	2636	2020
1292	COL6A2	Collagen alpha-2(VI) chain	Cancer, bladder (urothelial carcinoma, transitional cell)	Early Studies in Humans	Diagnosis	Methylation array analysis	Deoxyribonucleic acid	2175645	24521710	Epigenetics	A global profile of gene promoter methylation in treatment-naive urothelial cancer	9	5	760	2014
1292	COL6A2	Collagen alpha-2(VI) chain	Cancer, bladder (urothelial carcinoma, transitional cell)	Early Studies in Humans	Prognosis	Methylation array analysis	Deoxyribonucleic acid	2175645	24521710	Epigenetics	A global profile of gene promoter methylation in treatment-naive urothelial cancer	9	5	760	2014
1292	COL6A2	104-gene expression cancer panel	Cancer, breast	Early Studies in Humans	Diagnosis	Oligonucleotide array analysis	Messenger ribonucleic acid	1579565	NA	BMC Cancer (Online)	Robust multi-tissue gene panel for cancer detection	10	NA	319	2010
1292	COL6A2	Collagen alpha-2(VI) chain	Cancer, breast	Early Studies in Humans	Diagnosis	Oligonucleotide array analysis	Deoxyribonucleic acid	1693893	NA	PLoS ONE	Array-based DNA methylation profiling for breast cancer subtype discrimination	5	9	NA	2010
1292	COL6A2	Collagen alpha-2(VI) chain	Cancer, breast	Early Studies in Humans	Differential Diagnosis	Liquid chromatography/mass spectrometry	Tissue	2375673	25883093	Cancer Research	Combined label-free quantitative proteomics and microRNA expression analysis of breast cancer unravel molecular differences with clinical implications	75	11	2243	2015
1292	COL6A2	Collagen alpha-2(VI) chain	Cancer, breast	Early Studies in Humans	Predicting Treatment Efficacy	Liquid chromatography/mass spectrometry-mass Spectrometry	Tissue	3454944	35597840	Breast Cancer Research and Treatment	Identification of tumor biomarkers for pathological complete response to neoadjuvant treatment in locally advanced breast cancer	194	2	207	2022
1292	COL6A2	Collagen alpha-2(VI) chain	Cancer, breast	Experimental	Diagnosis	Real time reverse transcriptase-polymerase chain reaction	Messenger ribonucleic acid	2505636	27161215	Breast Cancer Research and Treatment	Protein disulfide isomerases in the endoplasmic reticulum promote anchorage-independent growth of breast cancer cells	157	2	241	2016
1292	COL6A2	Collagen alpha-2(VI) chain	Cancer, breast	Experimental	Diagnosis	Real time reverse transcriptase-polymerase chain reaction	Messenger ribonucleic acid	3439997	35078818	Cancer Research	Hotspot ESR1 mutations are multimodal and contextual modulators of breast cancer metastasis	82	7	1321	2022
1292	COL6A2	Collagen alpha-2(VI) chain	Cancer, breast	Experimental	Disease Profiling	Liquid chromatography/mass spectrometry	Tissue	1804804	22309216	Journal of Proteome Research	Lectin chromatography/mass spectrometry discovery workflow identifies putative biomarkers of aggressive breast cancers	11	4	2508	2012
1292	COL6A2	Collagen alpha-2(VI) chain	Cancer, breast	Experimental	Disease Profiling	Mass spectrometry	Tissue	1804879	22356681	Journal of Proteome Research	Differential proteomic analysis of a human breast tumor and its matched bone metastasis identifies cell membrane and extracellular proteins associated with bone metastasis	11	4	2247	2012
1292	COL6A2	Collagen alpha-2(VI) chain	Cancer, breast	Experimental	Disease Profiling	Oligonucleotide array analysis	Messenger ribonucleic acid	1494906	NA	BMC Cancer (Online)	3-Phosphoinositide-dependentprotein kinase-1 (PDK1) promotes invasion and activation of matrix metalloproteinases	6	NA	77	2006
1292	COL6A2	Collagen alpha-2(VI) chain	Cancer, breast	Experimental	Disease Profiling	Oligonucleotide array analysis	Messenger ribonucleic acid	1950035	23161608	International Journal of Cancer	Transcription factors link mouse WAP-T mammary tumors with human breast cancer	132	6	1311	2013
1292	COL6A2	Collagen alpha-2(VI) chain	Cancer, breast	Experimental	Disease Profiling	Sodium dodecyl sulfate-polyacrylamide gel electrophoresis	Cell lysates	2251424	25244421	Journal of Proteome Research	Host response to human breast invasive ductal carcinoma (IDC) as observed by changes in the stromal proteome	13	11	4739	2014
1292	COL6A2	Collagen alpha-2(VI) chain	Cancer, breast	Experimental	Predicting Treatment Efficacy	Real time reverse transcriptase-polymerase chain reaction	Messenger ribonucleic acid	2505636	27161215	Breast Cancer Research and Treatment	Protein disulfide isomerases in the endoplasmic reticulum promote anchorage-independent growth of breast cancer cells	157	2	241	2016
1292	COL6A2	Collagen alpha-2(VI) chain	Cancer, breast (basal-like)	Early Studies in Humans	Diagnosis	Oligonucleotide array analysis	Messenger ribonucleic acid	1619801	NA	PLoS ONE	Mesenchymal/stromal gene expression signature relates to basal-like breast cancers, identifies bone metastasis and predicts resistance to therapies	5	11	e14131	2010
1292	COL6A2	Collagen alpha-2(VI) chain	Cancer, breast (ductal carcinoma)	Experimental	Disease Profiling	Matrix assisted laser desorption ionization-time of flight-mass spectrometry	Tissue	1804728	22356716	Journal of Proteome Research	Proteomic profiling of infiltrating ductal carcinoma reveals increased cellular interactions with tissue microenvironment	11	4	2236	2012
1292	COL6A2	Collagen alpha-2(VI) chain	Cancer, breast (invasive ductal carcinoma)	Experimental	Disease Profiling	High throughput nucleotide sequencing	Messenger ribonucleic acid	3069816	31488082	BMC Cancer (Online)	Pathway activity profiling of growth factor receptor network and stemness pathways differentiates metaplastic breast cancer histological subtypes	19	1	881	2019
1292	COL6A2	Collagen alpha-2(VI) chain	Cancer, breast (invasive ductal carcinoma)	Experimental	Disease Profiling	Liquid chromatography/mass spectrometry	Tissue	1684358	21401208	Journal of Proteome Research	Identification of vascular breast tumor markers by laser capture microdissection and label-free LC-MS	10	5	2479	2011
1292	COL6A2	Collagen alpha-2(VI) chain	Cancer, breast (metaplastic)	Experimental	Disease Profiling	High throughput nucleotide sequencing	Messenger ribonucleic acid	3069816	31488082	BMC Cancer (Online)	Pathway activity profiling of growth factor receptor network and stemness pathways differentiates metaplastic breast cancer histological subtypes	19	1	881	2019
1292	COL6A2	10-gene methylation cancer panel	Cancer, breast (metastatic)	Early Studies in Humans	Prognosis	Not specified	Deoxyribonucleic acid	2622500	27870562	Journal of Clinical Oncology	Monitoring of serum DNA methylation as an early independent marker of response and survival in metastatic breast cancer: TBCRC 005 prospective biomarker study	35	7	751	2017
1292	COL6A2	Collagen alpha-2(VI) chain	Cancer, cervix	Early Studies in Humans	Diagnosis	High throughput nucleotide sequencing	Messenger ribonucleic acid	3575195	36683048	Journal of Experimental & Clinical Cancer Research	Single-nucleus RNA sequencing and deep tissue proteomics reveal distinct tumour microenvironment in stage-I and II cervical cancer	42	1	28	2023
1292	COL6A2	Collagen alpha-2(VI) chain	Cancer, cervix (squamous cell carcinoma)	Early Studies in Humans	Risk Factor	Methylation specific-polymerase chain reaction	Deoxyribonucleic acid	2152764	24310984	International Journal of Cancer	Methylomics analysis identifies epigenetically silenced genes and implies an activation of beta-catenin signaling in cervical cancer	135	1	117	2014
1292	COL6A2	Collagen alpha-2(VI) chain	Cancer, cervix (squamous cell carcinoma)	Early Studies in Humans	Risk Factor	Oligonucleotide array analysis	Deoxyribonucleic acid	2152764	24310984	International Journal of Cancer	Methylomics analysis identifies epigenetically silenced genes and implies an activation of beta-catenin signaling in cervical cancer	135	1	117	2014
1292	COL6A2	104-gene expression cancer panel	Cancer, colon	Early Studies in Humans	Diagnosis	Oligonucleotide array analysis	Messenger ribonucleic acid	1579565	NA	BMC Cancer (Online)	Robust multi-tissue gene panel for cancer detection	10	NA	319	2010
1292	COL6A2	Collagen alpha-2(VI) chain	Cancer, colon	Experimental	Diagnosis	High throughput nucleotide sequencing	Messenger ribonucleic acid	2848418	29449267	Cancer Research	Single-cell transcriptome analyses reveal endothelial cell heterogeneity in tumors and changes following antiangiogenic treatment	78	9	2370	2018
1292	COL6A2	Collagen alpha-2(VI) chain	Cancer, colon	Experimental	Disease Profiling	Mass spectrometry	Tissue	2426786	26206869	Clinical Cancer Research	LOXL2 is highly expressed in cancer-associated fibroblasts and associates to poor colon cancer survival	21	21	4892	2015
1292	COL6A2	Collagen alpha-2(VI) chain	Cancer, colon	Experimental	Monitoring Treatment Efficacy	High throughput nucleotide sequencing	Messenger ribonucleic acid	2848418	29449267	Cancer Research	Single-cell transcriptome analyses reveal endothelial cell heterogeneity in tumors and changes following antiangiogenic treatment	78	9	2370	2018
1292	COL6A2	Collagen alpha-2(VI) chain	Cancer, colon metastatic	Early Studies in Humans	Diagnosis	Liquid chromatography/mass spectrometry	Tissue	2221520	25037231	BMC Cancer (Online)	Extracellular matrix signatures of human primary metastatic colon cancers and their metastases to liver	14	NA	518	2014
1292	COL6A2	AngioMatrix	Cancer, colorectal	Early Studies in Humans	Diagnosis	Not specified	Messenger ribonucleic acid	2285957	25301723	Oncotarget	AngioMatrix, a signature of the tumor angiogenic switch-specific matrisome, correlates with poor prognosis for glioma and colorectal cancer patients	5	21	10529	2014
1292	COL6A2	AngioMatrix	Cancer, colorectal	Early Studies in Humans	Prognosis	Not specified	Messenger ribonucleic acid	2285957	25301723	Oncotarget	AngioMatrix, a signature of the tumor angiogenic switch-specific matrisome, correlates with poor prognosis for glioma and colorectal cancer patients	5	21	10529	2014
1292	COL6A2	Collagen alpha-2(VI) chain	Cancer, colorectal	Early Studies in Humans	Diagnosis	High pressure liquid chromatography	Tissue	2142259	24381081	American Journal of Physiology - Gastrointestinal and Liver Physiology	Identification of HnRNP M as a novel biomarker for colorectal carcinoma by quantitative proteomics	306	5	G394	2014
1292	COL6A2	Collagen alpha-2(VI) chain	Cancer, colorectal	Early Studies in Humans	Diagnosis	Mass spectrometry-mass spectrometry	Serum	2597416	27813080	International Journal of Cancer	Protein content and functional characteristics of serum-purified exosomes from patients with colorectal cancer revealed by quantitative proteomics	140	4	900	2017
1292	COL6A2	Collagen alpha-2(VI) chain	Cancer, colorectal	Early Studies in Humans	Predicting Treatment Efficacy	Not specified	Not specified	2483435	26674523	PLoS ONE	Genetic and immunohistochemical expression of integrins ITGAV, ITGA6, and ITGA3 as prognostic factor for colorectal cancer: Models for global and disease-free survival	10	12	NA	2015
1292	COL6A2	Collagen alpha-2(VI) chain	Cancer, colorectal	Experimental	Diagnosis	Polymerase chain reaction plus direct sequencing	Messenger ribonucleic acid	3190851	32581131	Science Translational Medicine	Patient-derived tumor-like cell clusters for drug testing in cancer therapy	12	549	NA	2020
1292	COL6A2	Collagen alpha-2(VI) chain	Cancer, colorectal	Experimental	Disease Profiling	High throughput nucleotide sequencing	Messenger ribonucleic acid	2801311	29068474	Molecular Carcinogenesis	The PI3K/AKT signaling pathway: Associations of miRNAs with dysregulated gene expression in colorectal cancer	57	2	243	2018
1292	COL6A2	Collagen alpha-2(VI) chain	Cancer, colorectal	Experimental	Disease Profiling	Liquid chromatography/mass spectrometry	Cell lysates	2251449	25216327	Journal of Proteome Research	Discovery of melanotransferrin as a serological marker of colorectal cancer by secretome analysis and quantitative proteomics	13	11	4919	2014
1292	COL6A2	Collagen alpha-2(VI) chain	Cancer, colorectal	Experimental	Disease Profiling	Liquid chromatography/mass spectrometry	Tissue	3353765	34129943	Molecular & Cellular Proteomics	Age-associated proteomic signatures and potential clinically actionable targets of colorectal cancer	20	NA	100115	2021
1292	COL6A2	Collagen alpha-2(VI) chain	Cancer, colorectal	Experimental	Disease Profiling	Oligonucleotide array analysis	Messenger ribonucleic acid	2596688	27662660	Oncotarget	Genomic characterization of liver metastases from colorectal cancer patients	7	45	72908	2016
1292	COL6A2	Collagen alpha-2(VI) chain	Cancer, colorectal (adenocarcinoma)	Early Studies in Humans	Differential Diagnosis	Oligonucleotide array analysis	Messenger ribonucleic acid	1803449	NA	PLoS ONE	Discovery and validation of molecular biomarkers for colorectal adenomas and cancer with application to blood testing	7	1	e29059	2012
1292	COL6A2	Collagen alpha-2(VI) chain	Cancer, colorectal (adenocarcinoma)	Experimental	Monitoring Treatment Efficacy	Oligonucleotide array analysis	Messenger ribonucleic acid	1767923	NA	Journal of Experimental & Clinical Cancer Research	Folic Acid supplementary reduce the incidence of adenocarcinoma in a mouse model of colorectal cancer: Microarray gene expression profile	30	NA	116	2011
1292	COL6A2	AngioMatrix	Cancer, colorectal metastatic	Early Studies in Humans	Diagnosis	Not specified	Messenger ribonucleic acid	2285957	25301723	Oncotarget	AngioMatrix, a signature of the tumor angiogenic switch-specific matrisome, correlates with poor prognosis for glioma and colorectal cancer patients	5	21	10529	2014
1292	COL6A2	Collagen alpha-2(VI) chain	Cancer, gallbladder	Experimental	Disease Profiling	Oligonucleotide array analysis	Messenger ribonucleic acid	3293997	33355862	Experimental Oncology	Microarray based gene expression profiling of advanced gall bladder cancer	42	4	277	2020
1292	COL6A2	Collagen alpha-2(VI) chain	Cancer, head and neck (squamous cell carcinoma)	Experimental	Disease Profiling	Oligonucleotide array analysis	Messenger ribonucleic acid	2105928	24324053	Anticancer Research	Detection of micrometastases of squamous cell carcinoma tumor cells in muscle tissue	33	12	5213	2013
1292	COL6A2	Collagen alpha-2(VI) chain	Cancer, head and neck (squamous cell carcinoma)	Experimental	Predicting Treatment Efficacy	High throughput nucleotide sequencing	Messenger ribonucleic acid	3202708	32362655	British Journal of Cancer	Integrated single-cell and bulk gene expression and ATAC-seq reveals heterogeneity and early changes in pathways associated with resistance to cetuximab in HNSCC-sensitive cell lines	123	1	101	2020
1292	COL6A2	Collagen alpha-2(VI) chain	Cancer, kidney	Experimental	Disease Profiling	Liquid chromatography/mass spectrometry	Tissue	2143107	24548857	British Journal of Cancer	Quantitative proteomics in resected renal cancer tissue for biomarker discovery and profiling	110	6	1622	2014
1292	COL6A2	Collagen alpha-2(VI) chain	Cancer, kidney (clear cell sarcoma)	Early Studies in Humans	Differential Diagnosis	Oligonucleotide array analysis	Messenger ribonucleic acid	1882788	22374738	Journal of Pathology	Mediators of receptor tyrosine kinase activation in infantile fibrosarcoma: A Children's oncology group study	228	1	119	2012
1292	COL6A2	Collagen alpha-2(VI) chain	Cancer, kidney (renal cell carcinoma, chromophobe)	Experimental	Differential Diagnosis	Oligonucleotide array analysis	Messenger ribonucleic acid	1590926	19680475	International Journal of Biological Sciences	Gene expression profiling of chromophobe renal cell carcinomas and renal oncocytomas by Affymetrix GeneChip using pooled and individual tumours	5	6	517	2009
1292	COL6A2	Collagen alpha-2(VI) chain	Cancer, kidney (renal cell carcinoma, chromophobe)	Experimental	Differential Diagnosis	Real time polymerase chain reaction	Messenger ribonucleic acid	1590926	19680475	International Journal of Biological Sciences	Gene expression profiling of chromophobe renal cell carcinomas and renal oncocytomas by Affymetrix GeneChip using pooled and individual tumours	5	6	517	2009
1292	COL6A2	Collagen alpha-2(VI) chain	Cancer, kidney (renal cell carcinoma, chromophobe)	Experimental	Disease Profiling	Oligonucleotide array analysis	Messenger ribonucleic acid	1497677	20002769	Histopathology (Oxford)	Identifying CD82 (KAI1) as a marker for human chromophobe renal cell carcinoma	55	6	687	2009
1292	COL6A2	Collagen alpha-2(VI) chain	Cancer, kidney (renal cell carcinoma, clear cell)	Early Studies in Humans	Risk Factor	Genotyping	Deoxyribonucleic acid	2254666	25351205	Nature Communications	Variation in genomic landscape of clear cell renal cell carcinoma across Europe	5	NA	5135	2014
1292	COL6A2	Collagen alpha-2(VI) chain	Cancer, kidney (renal cell carcinoma, clear cell)	Experimental	Disease Profiling	Oligonucleotide array analysis	Messenger ribonucleic acid	2280901	24979721	Oncotarget	Functional genomics identifies novel genes essential for clear cell renal cell carcinoma tumor cell proliferation and migration	5	14	5320	2014
1292	COL6A2	Collagen alpha-2(VI) chain	Cancer, larynx	Early Studies in Humans	Diagnosis	Liquid chromatography/mass spectrometry	Tissue	2143273	24669031	Disease Markers	Identification of human tissue kallikrein 6 as a potential marker of laryngeal cancer based on the relevant Secretory/Releasing protein database	2014	NA	NA	2014
1292	COL6A2	Collagen alpha-2(VI) chain	Cancer, liver (hepatocellular carcinoma)	Early Studies in Humans	Staging	High throughput nucleotide sequencing	Messenger ribonucleic acid	3431037	35301339	Nature Communications	Trajectory of immune evasion and cancer progression in hepatocellular carcinoma	13	1	1441	2022
1292	COL6A2	Collagen alpha-2(VI) chain	Cancer, liver (hepatocellular carcinoma, HBV-related)	Early Studies in Humans	Risk Factor	Polymerase chain reaction plus direct sequencing	Deoxyribonucleic acid	1904478	22922871	Nature Genetics	Exome sequencing of hepatitis B virus-associated hepatocellular carcinoma	44	10	1117	2012
1292	COL6A2	Collagen alpha-2(VI) chain	Cancer, liver (hepatocellular carcinoma, HBV-related)	Experimental	Disease Profiling	Oligonucleotide array analysis	Messenger ribonucleic acid	1945337	23236287	PLoS Genetics	Recurrent targeted genes of hepatitis B virus in the liver cancer genomes identified by a next-generation sequencing-based approach	8	12	NA	2012
1292	COL6A2	Collagen alpha-2(VI) chain	Cancer, liver (hepatocellular carcinoma), metastatic	Early Studies in Humans	Diagnosis	Real time reverse transcriptase-polymerase chain reaction	Messenger ribonucleic acid	2406912	26271415	Cancer Genetics	Comparative transcriptome analysis reveals that the extracellular matrix receptor interaction contributes to the venous metastases of hepatocellular carcinoma	208	10	482	2015
1292	COL6A2	104-gene expression cancer panel	Cancer, lung	Early Studies in Humans	Diagnosis	Oligonucleotide array analysis	Messenger ribonucleic acid	1579565	NA	BMC Cancer (Online)	Robust multi-tissue gene panel for cancer detection	10	NA	319	2010
1292	COL6A2	Collagen alpha-2(VI) chain	Cancer, lung metastatic	Early Studies in Humans	Diagnosis	Liquid chromatography/mass spectrometry	Tissue	2688378	28652369	Proceedings of the National Academy of Sciences of the United States of America (PNAS)	Quantitative proteomics identify Tenascin-C as a promoter of lung cancer progression and contributor to a signature prognostic of patient survival	114	28	E5625	2017
1292	COL6A2	Collagen alpha-2(VI) chain	Cancer, lung (non-small cell) (NSCLC)	Early Studies in Humans	Prognosis	Oligonucleotide array analysis	Messenger ribonucleic acid	3509910	36216799	Nature Communications	The spatial transcriptomic landscape of non-small cell lung cancer brain metastasis	13	1	5983	2022
1292	COL6A2	Collagen alpha-2(VI) chain	Cancer, lung (non-small cell) (NSCLC)	Experimental	Disease Profiling	Liquid chromatography/mass spectrometry	Urine	3335792	33565687	Cancer Science	Urinary malate dehydrogenase 2 is a new biomarker for early detection of non-small-cell lung cancer	112	6	2349	2021
1292	COL6A2	Collagen alpha-2(VI) chain	Cancer, lung (non-small cell) (NSCLC)	Experimental	Disease Profiling	Oligonucleotide array analysis	Messenger ribonucleic acid	2904361	30227835	BMC Cancer (Online)	Diagnostic role of circulating extracellular matrix-related proteins in non-small cell lung cancer	18	NA	899	2018
1292	COL6A2	Collagen alpha-2(VI) chain	Cancer, lung (non-small cell) (NSCLC) (adenocarcinoma)	Early Studies in Humans	Predicting Treatment Efficacy	High throughput nucleotide sequencing	Messenger ribonucleic acid	3433550	34843570	PLoS ONE	Gene expression signatures as candidate biomarkers of response to PD-1 blockade in non-small cell lung cancers	16	11	NA	2021
1292	COL6A2	Collagen alpha-2(VI) chain	Cancer, lung (non-small cell) (NSCLC) (adenocarcinoma)	Early Studies in Humans	Predicting Treatment Efficacy	Liquid chromatography/mass spectrometry	Tissue	2251421	25004236	Journal of Proteome Research	Proteomic Analysis of Proteins Related to Prognosis of Lung Adenocarcinoma	13	11	4686	2014
1292	COL6A2	Collagen alpha-2(VI) chain	Cancer, lung (non-small cell) (NSCLC) metastatic	Experimental	Disease Profiling	Oligonucleotide array analysis	Messenger ribonucleic acid	3509910	36216799	Nature Communications	The spatial transcriptomic landscape of non-small cell lung cancer brain metastasis	13	1	5983	2022
1292	COL6A2	Collagen alpha-2(VI) chain	Cancer, metastatic (to bone)	Early Studies in Humans	Diagnosis	Oligonucleotide array analysis	Messenger ribonucleic acid	1619801	NA	PLoS ONE	Mesenchymal/stromal gene expression signature relates to basal-like breast cancers, identifies bone metastasis and predicts resistance to therapies	5	11	e14131	2010
1292	COL6A2	Collagen alpha-2(VI) chain	Cancer, metastatic (to bone)	Experimental	Disease Profiling	Mass spectrometry	Tissue	1804879	22356681	Journal of Proteome Research	Differential proteomic analysis of a human breast tumor and its matched bone metastasis identifies cell membrane and extracellular proteins associated with bone metastasis	11	4	2247	2012
1292	COL6A2	Collagen alpha-2(VI) chain	Cancer, metastatic (to brain)	Experimental	Disease Profiling	Oligonucleotide array analysis	Messenger ribonucleic acid	3509910	36216799	Nature Communications	The spatial transcriptomic landscape of non-small cell lung cancer brain metastasis	13	1	5983	2022
1292	COL6A2	AngioMatrix	Cancer, metastatic (to liver)	Early Studies in Humans	Diagnosis	Not specified	Messenger ribonucleic acid	2285957	25301723	Oncotarget	AngioMatrix, a signature of the tumor angiogenic switch-specific matrisome, correlates with poor prognosis for glioma and colorectal cancer patients	5	21	10529	2014
1292	COL6A2	Collagen alpha-2(VI) chain	Cancer, metastatic (to liver)	Early Studies in Humans	Diagnosis	Liquid chromatography/mass spectrometry	Tissue	2221520	25037231	BMC Cancer (Online)	Extracellular matrix signatures of human primary metastatic colon cancers and their metastases to liver	14	NA	518	2014
1292	COL6A2	Collagen alpha-2(VI) chain	Cancer, metastatic (to liver)	Experimental	Disease Profiling	Oligonucleotide array analysis	Messenger ribonucleic acid	2596688	27662660	Oncotarget	Genomic characterization of liver metastases from colorectal cancer patients	7	45	72908	2016
1292	COL6A2	Collagen alpha-2(VI) chain	Cancer, metastatic (to lymph node)	Experimental	Disease Profiling	Matrix assisted laser desorption ionization-time of flight-mass spectrometry	Tissue	2152619	24569473	British Journal of Cancer	Identification of biomarkers for lymph node metastasis in early-stage cervical cancer by tissue-based proteomics	110	7	1748	2014
1292	COL6A2	Collagen alpha-2(VI) chain	Cancer, metastatic (to lymph node)	Experimental	Disease Profiling	Oligonucleotide array analysis	Messenger ribonucleic acid	1297316	18794116	Cancer Research	A novel gene expression profile in lymphatics associated with tumor growth and nodal metastasis	68	18	7293	2008
1292	COL6A2	104-gene expression cancer panel	Cancer, ovary	Early Studies in Humans	Diagnosis	Oligonucleotide array analysis	Messenger ribonucleic acid	1579565	NA	BMC Cancer (Online)	Robust multi-tissue gene panel for cancer detection	10	NA	319	2010
1292	COL6A2	Collagen alpha-2(VI) chain	Cancer, ovary	Experimental	Disease Profiling	Oligonucleotide array analysis	Messenger ribonucleic acid	1320220	19058182	International Journal of Cancer	Global expression profiling of sex cord stromal tumors from Men1 heterozygous mice identifies altered TGF-beta signaling, decreased Gata6 and increased Csf1r expression	124	5	1122	2009
1292	COL6A2	10-gene expression serous ovarian cancer panel	Cancer, ovary (serous)	Early Studies in Humans	Prognosis	Real time reverse transcriptase-polymerase chain reaction	Messenger ribonucleic acid	2130235	24218511	Clinical Cancer Research	A collagen-remodeling gene signature regulated by TGF-beta signaling is associated with metastasis and poor survival in serous ovarian cancer	20	3	711	2014
1292	COL6A2	AngioMatrix	Cancer, ovary (serous)	Experimental	Disease Profiling	High throughput nucleotide sequencing	Messenger ribonucleic acid	2757494	28972047	Clinical Cancer Research	A complex network of tumor microenvironment in human high-grade serous ovarian cancer	23	24	7621	2017
1292	COL6A2	Collagen alpha-2(VI) chain	Cancer, ovary (serous)	Experimental	Disease Profiling	High throughput nucleotide sequencing	Messenger ribonucleic acid	2456313	26311224	International Journal of Cancer	Expression profile of COL2A1 and the pseudogene SLC6A10P predicts tumor recurrence in high-grade serous ovarian cancer	138	3	679	2016
1292	COL6A2	Collagen alpha-2(VI) chain	Cancer, ovary (serous)	Experimental	Disease Profiling	Liquid chromatography/mass spectrometry	Tissue	2276358	25265318	PLoS ONE	Label-free LC-MSe in tissue and serum reveals protein networks underlying differences between benign and malignant serous ovarian tumors	9	9	NA	2014
1292	COL6A2	Collagen alpha-2(VI) chain	Cancer, ovary (serous)	Late Studies in Humans	Predicting Treatment Efficacy	Oligonucleotide array analysis	Messenger ribonucleic acid	2197702	24756370	Clinical Cancer Research	Molecular biomarkers of residual disease after surgical debulking of high-grade serous ovarian cancer	20	12	3280	2014
1292	COL6A2	Collagen alpha-2(VI) chain	Cancer, pancreas	Late Studies in Humans	Risk Factor	Oligonucleotide array analysis	Deoxyribonucleic acid	2533811	27197284	Cancer Epidemiology Biomarkers & Prevention	Association of common susceptibility variants of pancreatic cancer in higher-risk patients: A PACGENE study	25	7	1185	2016
1292	COL6A2	Collagen alpha-2(VI) chain	Cancer, pancreas (ductal adenocarcinoma)	Early Studies in Humans	Monitoring Treatment Efficacy	Real time reverse transcriptase-polymerase chain reaction	Messenger ribonucleic acid	3476999	34824448	British Journal of Cancer	Neoadjuvant therapy alters the collagen architecture of pancreatic cancer tissue via Ephrin-A5	126	4	628	2022
1292	COL6A2	Collagen alpha-2(VI) chain	Cancer, pancreas (ductal adenocarcinoma)	Early Studies in Humans	Monitoring Treatment Efficacy	Sequencing gene chip	Messenger ribonucleic acid	3476999	34824448	British Journal of Cancer	Neoadjuvant therapy alters the collagen architecture of pancreatic cancer tissue via Ephrin-A5	126	4	628	2022
1292	COL6A2	Collagen alpha-2(VI) chain	Cancer, pancreas (ductal adenocarcinoma)	Experimental	Disease Profiling	Comparative genomic hybridization array	Deoxyribonucleic acid	1498948	19077451	Pancreatology	Genome-wide analysis of pancreatic cancer using microarray-based techniques	9	2023-01-02	13	2009
1292	COL6A2	Collagen alpha-2(VI) chain	Cancer, pancreas (ductal adenocarcinoma)	Experimental	Disease Profiling	Liquid chromatography/mass spectrometry	Tissue	1763447	NA	PLoS ONE	Proteomics portrait of archival lesions of chronic pancreatitis	6	11	e27574	2011
1292	COL6A2	104-gene expression cancer panel	Cancer, prostate	Early Studies in Humans	Diagnosis	Oligonucleotide array analysis	Messenger ribonucleic acid	1579565	NA	BMC Cancer (Online)	Robust multi-tissue gene panel for cancer detection	10	NA	319	2010
1292	COL6A2	158-gene expression prostate cancer panel	Cancer, prostate	Early Studies in Humans	Diagnosis	Oligonucleotide array analysis	Messenger ribonucleic acid	1616960	21324924	Cancer Research	Identification of a clinically relevant androgen-dependent gene signature in prostate cancer	71	5	1978	2011
1292	COL6A2	158-gene expression prostate cancer panel	Cancer, prostate	Early Studies in Humans	Predicting Treatment Efficacy	Oligonucleotide array analysis	Messenger ribonucleic acid	1616960	21324924	Cancer Research	Identification of a clinically relevant androgen-dependent gene signature in prostate cancer	71	5	1978	2011
1292	COL6A2	158-gene expression prostate cancer panel	Cancer, prostate	Early Studies in Humans	Prognosis	Oligonucleotide array analysis	Messenger ribonucleic acid	1616960	21324924	Cancer Research	Identification of a clinically relevant androgen-dependent gene signature in prostate cancer	71	5	1978	2011
1292	COL6A2	Collagen alpha-2(VI) chain	Cancer, prostate	Experimental	Disease Profiling	High pressure liquid chromatography	Tissue	1514272	19955085	Molecular & Cellular Proteomics	Quantitative proteomic profiling of prostate cancer reveals a role for miR-128 in prostate cancer	9	2	298	2010
1292	COL6A2	Collagen alpha-2(VI) chain	Cancer, prostate	Experimental	Disease Profiling	High throughput nucleotide sequencing	Messenger ribonucleic acid	2440882	26282172	Cancer Research	Transcriptome sequencing reveals PCAT5 as a novel ERG-Regulated long noncoding RNA in prostate cancer	75	19	4026	2015
1292	COL6A2	Collagen alpha-2(VI) chain	Cancer, prostate	Experimental	Disease Profiling	Mass spectrometry	Cell lysates	2725723	28396511	Molecular & Cellular Proteomics	Database-augmented mass spectrometry analysis of exosomes identifies claudin 3 as a putative prostate cancer biomarker	16	6	998	2017
1292	COL6A2	Collagen alpha-2(VI) chain	Cancer, prostate	Experimental	Disease Profiling	Methylation array analysis	Deoxyribonucleic acid	2096843	24113458	The American Journal of Pathology	Whole-genome methylation sequencing reveals distinct impact of differential methylations on gene transcription in prostate cancer	183	6	1960	2013
1292	COL6A2	Collagen alpha-2(VI) chain	Cancer, prostate	Experimental	Disease Profiling	Oligonucleotide array analysis	Messenger ribonucleic acid	2224714	23790256	Andrologia	A computational bioinformatics analysis of gene expression identifies candidate agents for prostate cancer	46	6	625	2014
1292	COL6A2	Collagen alpha-2(VI) chain	Cancer, prostate metastatic	Experimental	Monitoring Treatment Efficacy	Oligonucleotide array analysis	Messenger ribonucleic acid	2855217	29666302	Clinical Cancer Research	Targeting galectin-1 impairs castration-resistant prostate cancer progression and invasion	24	17	4319	2018
1292	COL6A2	Collagen alpha-2(VI) chain	Cancer, stomach	Early Studies in Humans	Diagnosis	Liquid chromatography/mass spectrometry	Tissue	2444320	26398045	International Journal of Oncology	A quantitative proteomics study on olfactomediná4 in the development of gastric cancer	47	5	1932	2015
1292	COL6A2	Collagen alpha-2(VI) chain	Cancer, stomach	Experimental	Disease Profiling	Liquid chromatography/mass spectrometry	Cell lysates	1577466	20812763	Journal of Proteome Research	Cathepsin S mediates gastric cancer cell migration and invasion via a putative network of metastasis-associated proteins	9	9	4767	2010
1292	COL6A2	Collagen alpha-2(VI) chain	Cancer, stomach (adenocarcinoma)	Early Studies in Humans	Diagnosis	Oligonucleotide array analysis	Deoxyribonucleic acid	2084706	NA	PLoS ONE	Comparison of global gene expression of gastric cardia and noncardia cancers from a high-risk population in China	8	5	NA	2013
1292	COL6A2	Collagen alpha-2(VI) chain	Cancer, stomach (adenocarcinoma)	Experimental	Disease Profiling	High pressure liquid chromatography	Protein	1508321	19330469	Medical Oncology	Identification of human gastric carcinoma biomarkers by differential protein expression analysis using 18O labeling and NanoLC-MS/MS coupled with laser capture microdissection	27	2	296	2010
1292	COL6A2	Collagen alpha-2(VI) chain	Cancer, stomach, diffuse type	Early Studies in Humans	Differential Diagnosis	Oligonucleotide array analysis	Messenger ribonucleic acid	2316836	24728500	International Journal of Oncology	Gene expression signatures for identifying diffuse-type gastric cancer associated with epithelial-mesenchymal transition	44	6	1955	2014
1292	COL6A2	Collagen alpha-2(VI) chain	Cancer, stomach, diffuse type	Experimental	Disease Profiling	Oligonucleotide array analysis	Messenger ribonucleic acid	2316836	24728500	International Journal of Oncology	Gene expression signatures for identifying diffuse-type gastric cancer associated with epithelial-mesenchymal transition	44	6	1955	2014
1292	COL6A2	Collagen alpha-2(VI) chain	Cancer, stomach, intestinal type	Early Studies in Humans	Differential Diagnosis	Oligonucleotide array analysis	Messenger ribonucleic acid	2316836	24728500	International Journal of Oncology	Gene expression signatures for identifying diffuse-type gastric cancer associated with epithelial-mesenchymal transition	44	6	1955	2014
1292	COL6A2	Collagen alpha-2(VI) chain	Cancer, testis	Experimental	Disease Profiling	Oligonucleotide array analysis	Messenger ribonucleic acid	1320220	19058182	International Journal of Cancer	Global expression profiling of sex cord stromal tumors from Men1 heterozygous mice identifies altered TGF-beta signaling, decreased Gata6 and increased Csf1r expression	124	5	1122	2009
1292	COL6A2	Collagen alpha-2(VI) chain	Cancer, thyroid, follicular	Early Studies in Humans	Differential Diagnosis	Real time reverse transcriptase-polymerase chain reaction	Messenger ribonucleic acid	2867832	29535811	Oncotarget	Thyroid follicular adenomas and carcinomas: Molecular profiling provides evidence for a continuous evolution	9	12	10343	2018
1292	COL6A2	Collagen alpha-2(VI) chain	Cancer, tongue (squamous cell)	Experimental	Staging	High throughput nucleotide sequencing	Messenger ribonucleic acid	2449490	26110572	Oncotarget	Gene expression profiling signatures for the diagnosis and prevention of oral cavity carcinogenesis-genome-wide analysis using RNA-seq technology	6	27	24424	2015
1292	COL6A2	Collagen alpha-2(VI) chain	Cardiomyopathy	Experimental	Monitoring Treatment Efficacy	High throughput nucleotide sequencing	Messenger ribonucleic acid	3177034	31346605	Cardiovascular Research	Liposomal doxorubicin attenuates cardiotoxicity via induction of interferon-related DNA damage resistance	116	5	970	2020
1292	COL6A2	Collagen alpha-2(VI) chain	Cardiomyopathy, dilated (congestive)	Experimental	Disease Profiling	Liquid chromatography/mass spectrometry	Tissue	1684373	21417265	Journal of Proteome Research	Characterization of the human myocardial proteome in inflammatory dilated cardiomyopathy by label-free quantitative shotgun proteomics of heart biopsies	10	5	2161	2011
1292	COL6A2	Collagen alpha-2(VI) chain	Central centrifugal cicatricial alopecia	Experimental	Disease Profiling	Oligonucleotide array analysis	Messenger ribonucleic acid	2917412	29913259	Journal of the American Academy of Dermatology	Fibroproliferative genes are preferentially expressed in central centrifugal cicatricial alopecia	79	5	904	2018
1292	COL6A2	Collagen alpha-2(VI) chain	Charcot-Marie-Tooth disease	Experimental	Disease Profiling	High throughput nucleotide sequencing	Messenger ribonucleic acid	2645535	27343803	Experimental Neurology	Transcriptomic analyses of genes and tissues in inherited sensory neuropathies	283	NA	375	2016
1292	COL6A2	Collagen alpha-2(VI) chain	Cholangiocarcinoma	Experimental	Disease Profiling	Liquid chromatography/mass spectrometry	Tissue	2706773	28232516	Molecular & Cellular Proteomics	Differential protein expression marks the transition from infection with opisthorchis viverrini to cholangiocarcinoma	16	5	911	2017
1292	COL6A2	Collagen alpha-2(VI) chain	Cholangiocarcinoma	Experimental	Disease Profiling	Liquid chromatography/mass spectrometry	Tissue	3238392	32887625	Journal of Translational Medicine (Online)	Mass spectrometry-based analysis of formalin-fixed, paraffin-embedded distal cholangiocarcinoma identifies stromal thrombospondin-2 as a potential prognostic marker	18	1	343	2020
1292	COL6A2	Collagen alpha-2(VI) chain	Chronic renal allograft dysfunction	Experimental	Disease Profiling	Oligonucleotide array analysis	Messenger ribonucleic acid	2607241	27369853	Nephrology Dialysis Transplantation	Potential role of effector memory T cells in chronic T cell-mediated kidney graft rejection	31	12	2131	2016
1292	COL6A2	Collagen alpha-2(VI) chain	Chronic rhinosinusitis	Experimental	Disease Profiling	Oligonucleotide array analysis	Messenger ribonucleic acid	2302814	24708269	Clinical and Experimental Allergy	Expression and regulation of osteopontin in chronic rhinosinusitis with nasal polyps	45	2	414	2015
1292	COL6A2	Collagen alpha-2(VI) chain	Clubfoot, congenital	Early Studies in Humans	Diagnosis	Mass spectrometry	Tissue	2999100	30615219	Journal of Orthopaedic Research	Novel contribution to clubfoot pathogenesis: The possible role of extracellular matrix proteins	37	3	769	2019
1292	COL6A2	Collagen alpha-2(VI) chain	Coffin-Siris syndrome	Early Studies in Humans	Diagnosis	Exome sequencing	Deoxyribonucleic acid	3055845	31207137	American Journal of Medical Genetics. Part A	Expanding the phenotypic spectrum associated with DPF2: A new case report	179	8	1637	2019
1292	COL6A2	AngioMatrix	Colorectal adenoma	Early Studies in Humans	Diagnosis	Not specified	Messenger ribonucleic acid	2285957	25301723	Oncotarget	AngioMatrix, a signature of the tumor angiogenic switch-specific matrisome, correlates with poor prognosis for glioma and colorectal cancer patients	5	21	10529	2014
1292	COL6A2	Collagen alpha-2(VI) chain	Colorectal adenoma	Early Studies in Humans	Diagnosis	High pressure liquid chromatography	Tissue	2142259	24381081	American Journal of Physiology - Gastrointestinal and Liver Physiology	Identification of HnRNP M as a novel biomarker for colorectal carcinoma by quantitative proteomics	306	5	G394	2014
1292	COL6A2	Collagen alpha-2(VI) chain	Colorectal adenoma	Early Studies in Humans	Differential Diagnosis	Oligonucleotide array analysis	Messenger ribonucleic acid	1803449	NA	PLoS ONE	Discovery and validation of molecular biomarkers for colorectal adenomas and cancer with application to blood testing	7	1	e29059	2012
1292	COL6A2	Collagen alpha-2(VI) chain	Congenital disorders of glycosylation	Early Studies in Humans	Diagnosis	Genotyping	Deoxyribonucleic acid	2918999	NA	Annual Symposium of the Society for the Study of Inborn Errors of Metabolism (SSIEM)	Congenital disorders of glycosylation: Clinical, biochemical and genetics studies and potential pitfalls in the screening	NA	NA	NA	2018
1292	COL6A2	Collagen alpha-2(VI) chain	Congenital disorders of glycosylation	Late Studies in Humans	Diagnosis	Exome sequencing	Deoxyribonucleic acid	2961065	30397276	Pediatric Research	Ten years of screening for congenital disorders of glycosylation in Argentina: Case studies and pitfalls	84	6	837	2018
1292	COL6A2	Collagen alpha-2(VI) chain	Congenital muscular dystrophy	Early Studies in Humans	Diagnosis	High throughput nucleotide sequencing	Deoxyribonucleic acid	2667118	NA	European Human Genetics Conference	Next Generation Sequencing (NGS): A useful approach for the genetic diagnosis of dystrophies and myopathies	NA	NA	NA	2017
1292	COL6A2	Collagen alpha-2(VI) chain	Congenital muscular dystrophy	Early Studies in Humans	Diagnosis	Polymerase chain reaction plus direct sequencing	Deoxyribonucleic acid	2527049	27159402	Annals of Neurology	Diagnosis and etiology of congenital muscular dystrophy: We are halfway there	80	1	101	2016
1292	COL6A2	Collagen alpha-2(VI) chain	Cortical development disorders	Early Studies in Humans	Risk Factor	Exome sequencing	Deoxyribonucleic acid	2882449	29679388	Annals of Neurology	Somatic SLC35A2 variants in the brain are associated with intractable neocortical epilepsy	83	6	1133	2018
1292	COL6A2	Collagen alpha-2(VI) chain	Craniopharyngioma	Early Studies in Humans	Diagnosis	Real time reverse transcriptase-polymerase chain reaction	Messenger ribonucleic acid	2911383	29681617	Cancer Gene Therapy	Gene expression profiles reveal key genes for early diagnosis and treatment of adamantinomatous craniopharyngioma	25	9	227	2018
1292	COL6A2	Collagen alpha-2(VI) chain	Dementia	Experimental	Disease Profiling	Liquid chromatography/electrospray ionisation-mass spectrometry	Tissue	3433364	34954207	The American Journal of Pathology	Apolipoprotein E proteinopathy is a major dementia-associated pathologic biomarker in individuals with or without the APOE epsilon 4 allele	192	3	564	2022
1292	COL6A2	Collagen alpha-2(VI) chain	Dementia, Alzheimer type	Experimental	Disease Profiling	Liquid chromatography/mass spectrometry	Tissue	2465818	26517091	Oncotarget	Olfactory bulb proteome dynamics during the progression of sporadic Alzheimer's disease: Identification of common and distinct olfactory targets across Alzheimer-related co-pathologies	6	37	39437	2015
1292	COL6A2	Collagen alpha-2(VI) chain	Desmoid tumors	Early Studies in Humans	Diagnosis	Oligonucleotide array analysis	Messenger ribonucleic acid	1735771	21826666	Journal of Pathology	Increased midkine expression correlates with desmoid tumour recurrence: A potential biomarker and therapeutic target	225	4	574	2011
1292	COL6A2	Collagen alpha-2(VI) chain	Diabetes	Experimental	Diagnosis	Mass spectrometry	Tissue	2969733	30088952	The FASEB Journal	Differentiation of diabetic foot ulcer-derived induced pluripotent stem cells reveals distinct cellular and tissue phenotypes	33	1	1262	2019
1292	COL6A2	Collagen alpha-2(VI) chain	Diabetes	Experimental	Monitoring Disease Progression	High throughput nucleotide sequencing	Messenger ribonucleic acid	3557559	NA	AUGS/IUGA Scientific Meeting	Macrophage transcriptomics in response to a vaginal mesh: Normoglycemic vs. hyperglycemic conditions	33	Suppl.pl 2	173	2022
1292	COL6A2	Collagen alpha-2(VI) chain	Diabetes type 1	Experimental	Disease Profiling	High pressure liquid chromatography	Urine	3195512	32453760	PLoS ONE	Urinary proteomics links keratan sulfate degradation and lysosomal enzymes to early type 1 diabetes	15	5	NA	2020
1292	COL6A2	Collagen alpha-2(VI) chain	Diabetes type 2	Early Studies in Humans	Monitoring Treatment Efficacy	Real time reverse transcriptase-polymerase chain reaction	Messenger ribonucleic acid	3272979	NA	Diabetes	The mineralocorticoid receptor antagonist eplerenone suppresses interstitial fibrosis in subcutaneous adipose tissue in patients with type 2 diabetes	70	1	196	2021
1292	COL6A2	Collagen alpha-2(VI) chain	Dissection, aortic	Early Studies in Humans	Diagnosis	High throughput nucleotide sequencing	Deoxyribonucleic acid	3162310	32154576	Clinical Genetics	Exploring the genetic pathogenicity of aortic dissection from 72 Han Chinese individuals using next-generation sequencing	97	5	704	2020
1292	COL6A2	Collagen alpha-2(VI) chain	Distal myopathy	Early Studies in Humans	Diagnosis	High throughput nucleotide sequencing	Deoxyribonucleic acid	3186694	NA	Congress of the European Academy of Neurology (EAN)	Diagnostic value of NGS in distal myopathies	NA	NA	NA	2020
1292	COL6A2	Collagen alpha-2(VI) chain	Duchenne muscular dystrophy	Experimental	Disease Profiling	High throughput nucleotide sequencing	Messenger ribonucleic acid	3133111	31348492	Human Molecular Genetics	Pax7, Pax3 and Mamstr genes are involved in skeletal muscle impaired regeneration of dy2J/dy2J mouse model of Lama2-CMD	28	20	3369	2019
1292	COL6A2	Collagen alpha-2(VI) chain	Embolism, venous	Late Studies in Humans	Risk Factor	Genotyping	Deoxyribonucleic acid	3524938	36154123	Circulation	Cross-ancestry investigation of venous thromboembolism genomic predictors	146	16	1225	2022
1292	COL6A2	Collagen alpha-2(VI) chain	Endometriosis	Experimental	Disease Profiling	Mass spectrometry	Tissue	1575233	20690674	Journal of Proteome Research	Differential proteome profiling of eutopic endometrium from women with endometriosis to understand etiology of endometriosis	9	9	4407	2010
1292	COL6A2	Collagen alpha-2(VI) chain	End-stage heart failure	Early Studies in Humans	Diagnosis	Mass spectrometry	Tissue	3441710	NA	Journal of Molecular and Cellular Cardiology	Changes in extracellular matrix in failing human non-ischemic and ischemic hearts with mechanical unloading	166	NA	137	2022
1292	COL6A2	Collagen alpha-2(VI) chain	Ependymoma	Experimental	Disease Profiling	Real time reverse transcriptase-polymerase chain reaction	Messenger ribonucleic acid	2106543	24077346	Clinical Cancer Research	PI3K pathway activation provides a novel therapeutic target for pediatric ependymoma and is an independent marker of progression-free survival	19	23	6450	2013
1292	COL6A2	Collagen alpha-2(VI) chain	Epilepsy	Early Studies in Humans	Risk Factor	Comparative genomic hybridization array	Deoxyribonucleic acid	1312676	17573221	Brain and Development	Altered DNA copy number in patients with different seizure disorder type: By array-CGH	29	10	639	2007
1292	COL6A2	Collagen alpha-2(VI) chain	Epilepsy	Experimental	Disease Profiling	Chromatin immunoprecipitation-CpG islands array	Deoxyribonucleic acid	2508912	27067309	Journal of Molecular Neuroscience	DNA methylation profiling reveals correlation of differential methylation patterns with gene expression in human epilepsy	59	1	68	2016
1292	COL6A2	Collagen alpha-2(VI) chain	Erectile dysfunction	Experimental	Disease Profiling	Two-dimensional difference gel electrophoresis	Tissue	1519358	20007950	Molecular & Cellular Proteomics	Molecular targets for diabetes mellitus-associated erectile dysfunction	9	3	565	2010
1292	COL6A2	Collagen alpha-2(VI) chain	Familial pheochromocytoma-paraganglioma	Early Studies in Humans	Risk Factor	Exome sequencing	Deoxyribonucleic acid	2293638	25625332	Nature Communications	Multi-omics analysis defines core genomic alterations in pheochromocytomas and paragangliomas	6	NA	6044	2015
1292	COL6A2	Collagen alpha-2(VI) chain	Fibroids, uterine (myoma)	Experimental	Disease Profiling	Liquid chromatography/mass spectrometry	Tissue	2878803	29788081	Endocrinology (Philadelphia)	Proteomic characterization of the extracellular matrix of human uterine fibroids	159	7	2656	2018
1292	COL6A2	Collagen alpha-2(VI) chain	Fibrosis	Experimental	Disease Profiling	Oligonucleotide array analysis	Messenger ribonucleic acid	3509910	36216799	Nature Communications	The spatial transcriptomic landscape of non-small cell lung cancer brain metastasis	13	1	5983	2022
1292	COL6A2	Collagen alpha-2(VI) chain	Fibrosis, hepatic	Early Studies in Humans	Diagnosis	Real time reverse transcriptase-polymerase chain reaction	Messenger ribonucleic acid	3524860	NA	Annual Meeting of the American Society of Human Genetics (ASHG)	Collagen gene cluster expressions role on liver fibrosis in biliary atresia patients	NA	NA	NA	2022
1292	COL6A2	Collagen alpha-2(VI) chain	Fibrosis, myocardial	Experimental	Diagnosis	High throughput nucleotide sequencing	Messenger ribonucleic acid	3261096	NA	American Heart Association's Scientific Sessions	Involvement of chloride channel (clic) in myocardial fibrosis of pressure-overload model mice and dilated cardiomyopathy patients	NA	NA	NA	2020
1292	COL6A2	Collagen alpha-2(VI) chain	Fibrosis, pulmonary	Experimental	Disease Profiling	Liquid chromatography/mass spectrometry	Tissue	2216743	24741116	Molecular & Cellular Proteomics	Proteomic analysis of altered extracellular matrix turnover in bleomycin-induced pulmonary fibrosis	13	7	1741	2014
1292	COL6A2	Collagen alpha-2(VI) chain	Fibrosis, pulmonary	Experimental	Monitoring Treatment Efficacy	Real time reverse transcriptase-polymerase chain reaction	Messenger ribonucleic acid	3178915	31509566	PLoS ONE	Fructose-1,6-bisphosphate prevents pulmonary fibrosis by regulating extracellular matrix deposition and inducing phenotype reversal of lung myofibroblasts	14	9	NA	2019
1292	COL6A2	Collagen alpha-2(VI) chain	Fluorosis	Experimental	Disease Profiling	Liquid chromatography/mass spectrometry	Tissue	2845118	29653260	Toxicology Letters	Comparative proteomic analysis of fluoride treated rat bone provides new insights into the molecular mechanisms of fluoride toxicity	291	NA	39	2018
1292	COL6A2	Collagen alpha-2(VI) chain	Fragile X syndrome	Experimental	Disease Profiling	Liquid chromatography/mass spectrometry-mass Spectrometry	Cell lysates	2821089	29292077	Neuroscience	Proteomic profiling of brain and testis reveals the diverse changes in ribosomal proteins in fmr1 knockout mice	371	NA	469	2018
1292	COL6A2	Collagen alpha-2(VI) chain	Fuchs dystrophy	Experimental	Disease Profiling	Oligonucleotide array analysis	Messenger ribonucleic acid	3369642	34228965	Experimental Eye Research	Differential gene expression analysis of corneal endothelium indicates involvement of phagocytic activity in Fuchs' endothelial corneal dystrophy	210	NA	108692	2021
1292	COL6A2	AngioMatrix	Glioblastoma	Early Studies in Humans	Diagnosis	Not specified	Messenger ribonucleic acid	2285957	25301723	Oncotarget	AngioMatrix, a signature of the tumor angiogenic switch-specific matrisome, correlates with poor prognosis for glioma and colorectal cancer patients	5	21	10529	2014
1292	COL6A2	AngioMatrix	Glioblastoma	Early Studies in Humans	Prognosis	Not specified	Messenger ribonucleic acid	2285957	25301723	Oncotarget	AngioMatrix, a signature of the tumor angiogenic switch-specific matrisome, correlates with poor prognosis for glioma and colorectal cancer patients	5	21	10529	2014
1292	COL6A2	Collagen alpha-2(VI) chain	Glioblastoma	Experimental	Disease Profiling	Oligonucleotide array analysis	Messenger ribonucleic acid	2875356	29373718	Neuro-Oncology	The aberrant splicing of BAF45d links splicing regulation and transcription in glioblastoma	20	7	930	2018
1292	COL6A2	AngioMatrix	Glioma	Early Studies in Humans	Prognosis	Not specified	Messenger ribonucleic acid	2285957	25301723	Oncotarget	AngioMatrix, a signature of the tumor angiogenic switch-specific matrisome, correlates with poor prognosis for glioma and colorectal cancer patients	5	21	10529	2014
1292	COL6A2	Collagen alpha-2(VI) chain	Glomerulonephritis	Experimental	Monitoring Treatment Efficacy	Real time reverse transcriptase-polymerase chain reaction	Messenger ribonucleic acid	2499028	NA	Annual Meeting of the Pediatric Academic Societies (PAS)	Collagen gene expression is attenuated by ACE inhibition in a murine model of immune glomerulonephritis (GN)	NA	NA	NA	2016
1292	COL6A2	Collagen alpha-2(VI) chain	Glomerulosclerosis	Early Studies in Humans	Diagnosis	Mass spectrometry	Tissue	2140843	NA	Annual Meeting of the United States and Canadian Academy of Pathology (USCAP)	Collagen expression profiling of normal and diseased human FFPE tissues by targeted mass spectrometry	NA	NA	NA	2014
1292	COL6A2	Collagen alpha-2(VI) chain	Goiter, nodular	Early Studies in Humans	Diagnosis	Exome sequencing	Deoxyribonucleic acid	3209855	31805011	Journal of Clinical Investigation	DGCR8 microprocessor defect characterizes familial multinodular goiter with schwannomatosis	130	3	1479	2020
1292	COL6A2	Collagen alpha-2(VI) chain	Hemangioma	Experimental	Disease Profiling	Oligonucleotide array analysis	Messenger ribonucleic acid	3566544	36740704	Journal of Translational Medicine (Online)	Blockage of glycolysis by targeting PFKFB3 suppresses the development of infantile hemangioma	21	1	85	2023
1292	COL6A2	Collagen alpha-2(VI) chain	Hepatitis C, chronic	Experimental	Disease Profiling	Oligonucleotide array analysis	Messenger ribonucleic acid	2120620	23950995	PLoS ONE	Hepatitis c virus induced miR200c down modulates FAP-1, a negative regulator of src signaling and promotes hepatic fibrosis	8	8	NA	2013
1292	COL6A2	Collagen alpha-2(VI) chain	HIV-associated nephropathy	Experimental	Disease Profiling	Not specified	Messenger ribonucleic acid	2151047	NA	PLoS ONE	Temporal profile of the renal transcriptome of HIV-1 transgenic mice during disease progression	9	3	NA	2014
1292	COL6A2	Collagen alpha-2(VI) chain	Huntington's disease	Experimental	Disease Profiling	Oligonucleotide array analysis	Messenger ribonucleic acid	2227332	NA	PLoS Genetics	Dysfunction of the CNS-heart axis in mouse models of Huntington's disease	10	8	NA	2014
1292	COL6A2	Collagen alpha-2(VI) chain	Hyperpigmentation, skin	Early Studies in Humans	Diagnosis	Real time reverse transcriptase-polymerase chain reaction	Messenger ribonucleic acid	2804956	28964717	Journal of Investigative Dermatology	ENPP1 mutation causes recessive cole disease by altering melanogenesis	138	2	291	2018
1292	COL6A2	Collagen alpha-2(VI) chain	Hypopigmentation	Early Studies in Humans	Diagnosis	Real time reverse transcriptase-polymerase chain reaction	Messenger ribonucleic acid	2804956	28964717	Journal of Investigative Dermatology	ENPP1 mutation causes recessive cole disease by altering melanogenesis	138	2	291	2018
1292	COL6A2	Collagen alpha-2(VI) chain	Idiopathic pulmonary fibrosis	Early Studies in Humans	Differential Diagnosis	Mass spectrometry	Tissue	3026155	NA	International Conference of the American Thoracic Society (ATS)	Common and distinct transcriptome and proteome expression patterns from lungs in idiopathic pulmonary fibrosis (IPF) and rheumatoid arthritis-associated interstitial lung disease (RA-ILD)	NA	NA	NA	2019
1292	COL6A2	Collagen alpha-2(VI) chain	IgA nephropathy	Early Studies in Humans	Diagnosis	High throughput nucleotide sequencing	Messenger ribonucleic acid	2538880	27127888	Oncotarget	Functional networks of aging markers in the glomeruli of IgA nephropathy: A new therapeutic opportunity	7	23	33616	2016
1292	COL6A2	Collagen alpha-2(VI) chain	Infection, Epstein Barr virus	Experimental	Disease Profiling	Oligonucleotide array analysis	Deoxyribonucleic acid	2691894	28418084	Journal of Pathology	Epstein-Barr virus infection induces genome-wide de novo DNA methylation in non-neoplastic gastric epithelial cells	242	4	391	2017
1292	COL6A2	Collagen alpha-2(VI) chain	Infertility, male	Early Studies in Humans	Risk Factor	Methylation array analysis	Deoxyribonucleic acid	2256625	24524831	Fertility and Sterility	Array-based DNA methylation profiling in male infertility reveals allele-specific DNA methylation in PIWIL1 and PIWIL2	101	4	1097	2014
1292	COL6A2	Collagen alpha-2(VI) chain	Interstitial lung diseases	Early Studies in Humans	Differential Diagnosis	Mass spectrometry	Tissue	3026155	NA	International Conference of the American Thoracic Society (ATS)	Common and distinct transcriptome and proteome expression patterns from lungs in idiopathic pulmonary fibrosis (IPF) and rheumatoid arthritis-associated interstitial lung disease (RA-ILD)	NA	NA	NA	2019
1292	COL6A2	Collagen alpha-2(VI) chain	Intestinal fibrosis	Experimental	Diagnosis	High throughput nucleotide sequencing	Messenger ribonucleic acid	2864735	29704139	Digestive Diseases and Sciences	Anti-fibrogenic potential of mesenchymal stromal cells in treating fibrosis in Crohn's disease	63	7	1821	2018
1292	COL6A2	Collagen alpha-2(VI) chain	Intracranial aneurysm	Experimental	Disease Profiling	Liquid chromatography/mass spectrometry	Tissue	2289612	25528428	Atherosclerosis	Proteomic identification of differentially expressed proteins in vascular wall of patients with ruptured intracranial aneurysms	238	2	201	2015
1292	COL6A2	Collagen alpha-2(VI) chain	Intracranial aneurysm	Experimental	Risk Factor	Genomic analysis	Messenger ribonucleic acid	1308209	19056275	Journal of Clinical Neuroscience	Identification of DNA copy number aberrations by array comparative genomic hybridization in patients with ruptured intracranial aneurysms	16	2	295	2009
1292	COL6A2	Collagen alpha-2(VI) chain	Intracranial aneurysm	Experimental	Risk Factor	Oligonucleotide array analysis	Deoxyribonucleic acid	1308209	19056275	Journal of Clinical Neuroscience	Identification of DNA copy number aberrations by array comparative genomic hybridization in patients with ruptured intracranial aneurysms	16	2	295	2009
1292	COL6A2	Collagen alpha-2(VI) chain	Intrauterine growth restriction	Experimental	Disease Profiling	Liquid chromatography/mass spectrometry	Tissue	3441093	35213550	PLoS ONE	Proteomic analysis of the umbilical cord in fetal growth restriction and preeclampsia	17	2	NA	2022
1292	COL6A2	Collagen alpha-2(VI) chain	Ischemia-reperfusion injury	Experimental	Disease Profiling	Liquid chromatography/mass spectrometry	Tissue	1785948	22261194	Circulation	Proteomics analysis of cardiac extracellular matrix remodeling in a porcine model of ischemia/reperfusion injury	125	6	789	2012
1292	COL6A2	Collagen alpha-2(VI) chain	Keratitis, fungal	Experimental	Disease Profiling	High throughput nucleotide sequencing	Messenger ribonucleic acid	3205340	32539135	Investigative Ophthalmology and Visual Science	Transcriptome analysis of the gene expression profiles associated with fungal keratitis in mice based on RNA-Seq	61	6	32	2020
1292	COL6A2	Collagen alpha-2(VI) chain	Keratosis, actinic	Early Studies in Humans	Monitoring Treatment Efficacy	Oligonucleotide array analysis	Messenger ribonucleic acid	2897297	29779986	Journal of Dermatological Science	Photodynamic therapy corrects abnormal cancer-associated gene expression observed in actinic keratosis lesions and induces a Check for remodeling effect in photodamaged skin	91	2	206	2018
1292	COL6A2	Collagen alpha-2(VI) chain	Leishmaniasis	Experimental	Disease Profiling	Oligonucleotide array analysis	Messenger ribonucleic acid	2273758	25036052	Journal of Investigative Dermatology	Genomic profiling of human Leishmania Braziliensis lesions identifies transcriptional modules associated with cutaneous immunopathology	135	1	94	2015
1292	COL6A2	Collagen alpha-2(VI) chain	Limb girdle muscular dystrophy	Early Studies in Humans	Diagnosis	High throughput nucleotide sequencing	Deoxyribonucleic acid	2665059	28403181	PLoS ONE	Mutational spectrum of Chinese LGMD patients by targeted next-generation sequencing	12	4	NA	2017
1292	COL6A2	Collagen alpha-2(VI) chain	Limb girdle muscular dystrophy	Early Studies in Humans	Diagnosis	High throughput nucleotide sequencing	Deoxyribonucleic acid	3611651	NA	Human Mutation	Large region of homozygous (ROH) identified in indian patients with autosomal recessive limb-girdle muscular dystrophy with p.Thr182Pro variant in SGCB gene	2023	NA	1	2023
1292	COL6A2	Collagen alpha-2(VI) chain	Limb girdle muscular dystrophy	Early Studies in Humans	Diagnosis	Polymerase chain reaction plus direct sequencing	Deoxyribonucleic acid	3035872	30963254	Journal of Neurology	A novel COL6A2 mutation causing late-onset limb-girdle muscular dystrophy	266	7	1649	2019
1292	COL6A2	Collagen alpha-2(VI) chain	Limb girdle muscular dystrophy	Early Studies in Humans	Risk Factor	High throughput nucleotide sequencing	Deoxyribonucleic acid	2529685	NA	Congress of the European Academy of Neurology (EAN)	Targeted next generation sequencing to unravel undiagnosed limb girdle muscular dystrophies	NA	NA	NA	2016
1292	COL6A2	Collagen alpha-2(VI) chain	Lymphoma, nodal marginal zone	Early Studies in Humans	Risk Factor	Exome sequencing	Deoxyribonucleic acid	2597704	27335277	Blood	The genetics of nodal marginal zone lymphoma	128	10	1362	2016
1292	COL6A2	Collagen alpha-2(VI) chain	Lymphoma, nodal marginal zone	Early Studies in Humans	Risk Factor	Oligonucleotide array analysis	Deoxyribonucleic acid	2597704	27335277	Blood	The genetics of nodal marginal zone lymphoma	128	10	1362	2016
1292	COL6A2	Collagen alpha-2(VI) chain	Macular degeneration	Late Studies in Humans	Risk Factor	Oligonucleotide array analysis	Deoxyribonucleic acid	2093592	24036952	Nature Genetics	Rare variants in CFI, C3 and C9 are associated with high risk of advanced age-related macular degeneration	45	11	1366	2013
1292	COL6A2	32-protein 2-biochemical psychiatric disorder panel	Major depression	Early Studies in Humans	Diagnosis	Multiplex immunoassay	Serum	1813149	21483431	Molecular Psychiatry	Identification of a biological signature for schizophrenia in serum	17	5	494	2012
1292	COL6A2	Collagen alpha-2(VI) chain	Malignant neoplasms	Experimental	Disease Profiling	Exome sequencing	Deoxyribonucleic acid	2630138	27683180	Clinical Cancer Research	Somatic and germline TP53 alterations in second malignant neoplasms from pediatric cancer survivors	23	7	1852	2017
1292	COL6A2	Collagen alpha-2(VI) chain	Medulloblastoma	Experimental	Monitoring Treatment Efficacy	Oligonucleotide array analysis	Messenger ribonucleic acid	2112063	23826121	PLoS ONE	CARP-1 functional mimetics: A novel class of small molecule inhibitors of medulloblastoma cell growth	8	6	NA	2013
1292	COL6A2	Collagen alpha-2(VI) chain	Meesmann corneal dystrophy	Early Studies in Humans	Diagnosis	Liquid chromatography/mass spectrometry	Tissue	2476199	26758872	Human Molecular Genetics	Keratin 12 missense mutation induces the unfolded protein response and apoptosis in Meesmann epithelial corneal dystrophy	25	6	1176	2016
1292	COL6A2	Collagen alpha-2(VI) chain	Megacolon, congenital (Hirschsprung disease )	Early Studies in Humans	Diagnosis	Polymerase chain reaction plus direct sequencing	Deoxyribonucleic acid	2865653	29483666	European Journal of Human Genetics	Uncovering the genetic lesions underlying the most severe form of Hirschsprung disease by whole-genome sequencing	26	6	818	2018
1292	COL6A2	Collagen alpha-2(VI) chain	Melanoma, uveal	Experimental	Disease Profiling	Liquid chromatography/mass spectrometry	Tissue	2588970	27391064	Oncotarget	In-depth proteomic profiling of the uveal melanoma secretome	7	31	49623	2016
1292	COL6A2	Collagen alpha-2(VI) chain	Membranous nephropathy	Early Studies in Humans	Predicting Treatment Efficacy	High pressure liquid chromatography	Serum	2844999	29698936	American Journal of Nephrology	Response predictors to calcineurin inhibitors in patients with primary membranous nephropathy	47	4	266	2018
1292	COL6A2	Collagen alpha-2(VI) chain	Meningioma	Experimental	Disease Profiling	High throughput nucleotide sequencing	Deoxyribonucleic acid	3366628	34433969	Nature	A clinically applicable integrative molecular classification of meningiomas	597	7874	119	2021
1292	COL6A2	Collagen alpha-2(VI) chain	Merosin-deficient congenital muscular dystrophy type 1A (MDC1A)	Experimental	Disease Profiling	High throughput nucleotide sequencing	Messenger ribonucleic acid	3133111	31348492	Human Molecular Genetics	Pax7, Pax3 and Mamstr genes are involved in skeletal muscle impaired regeneration of dy2J/dy2J mouse model of Lama2-CMD	28	20	3369	2019
1292	COL6A2	Collagen alpha-2(VI) chain	Mesial temporal lobe epilepsy	Experimental	Disease Profiling	Oligonucleotide array analysis	Messenger ribonucleic acid	2284292	NA	Nature Communications	Systems genetics identifies Sestrin 3 as a regulator of a proconvulsant gene network in human epileptic hippocampus	6	NA	6031	2015
1292	COL6A2	Collagen alpha-2(VI) chain	Mesial temporal lobe epilepsy with hippocampal sclerosis	Experimental	Disease Profiling	Oligonucleotide array analysis	Messenger ribonucleic acid	3063350	30932156	Brain	Transcriptomic and genetic analyses reveal potential causal drivers for intractable partial epilepsy	142	6	1616	2019
1292	COL6A2	Collagen alpha-2(VI) chain	Mesothelioma, peritoneal	Experimental	Disease Profiling	Oligonucleotide array analysis	Messenger ribonucleic acid	1727985	NA	PLoS ONE	LRRN4 and UPK3B are markers of primary mesothelial cells	6	10	e25391	2011
1292	COL6A2	Collagen alpha-2(VI) chain	Metabolic syndrome	Experimental	Disease Profiling	Oligonucleotide array analysis	Messenger ribonucleic acid	1792055	NA	PLoS Genetics	Coexpression network analysis in abdominal and gluteal adipose tissue reveals regulatory genetic loci for metabolic syndrome and related phenotypes	8	2	e1002505	2012
1292	COL6A2	Collagen alpha-2(VI) chain	MPS type I (Hurler syndrome)	Experimental	Disease Profiling	Oligonucleotide array analysis	Messenger ribonucleic acid	2947060	30052969	Human Molecular Genetics	Patient iPSC-derived neural stem cells exhibit phenotypes in concordance with the clinical severity of mucopolysaccharidosis I	27	20	3612	2018
1292	COL6A2	Collagen alpha-2(VI) chain	Multiple myeloma	Early Studies in Humans	Risk Factor	Genotyping	Deoxyribonucleic acid	1957473	23396385	Blood Cancer Journal	Multiple myeloma is affected by multiple and heterogeneous somatic mutations in adhesion- and receptor tyrosine kinase signaling molecules	3	NA	e102	2013
1292	COL6A2	Collagen alpha-2(VI) chain	Muscular dystrophy	Early Studies in Humans	Diagnosis	Genomic analysis	Messenger ribonucleic acid	1327812	18160674	Neurology	Diagnosis and etiology of congenital muscular dystrophy	71	5	312	2008
1292	COL6A2	Collagen alpha-2(VI) chain	Muscular dystrophy	Early Studies in Humans	Diagnosis	High throughput nucleotide sequencing	Deoxyribonucleic acid	3348377	34167565	Orphanet Journal of Rare Diseases	Causative variant profile of collagen VI-related dystrophy in Japan	16	1	284	2021
1292	COL6A2	Collagen alpha-2(VI) chain	Muscular dystrophy	Early Studies in Humans	Diagnosis	Polymerase chain reaction plus direct sequencing	Deoxyribonucleic acid	1921173	NA	Annual Meeting of the American Society of Human Genetics (ASHG)	Novel missense mutations and partial deficiency of collagen VI in Ullrich congenital muscular dystrophy	NA	NA	NA	2012
1292	COL6A2	Collagen alpha-2(VI) chain	Muscular dystrophy	Early Studies in Humans	Diagnosis	Polymerase chain reaction plus direct sequencing	Deoxyribonucleic acid	2298841	25635128	Journal of Medical Genetics	Utility of next generation sequencing in genetic diagnosis of early onset neuromuscular disorders	52	3	208	2015
1292	COL6A2	Collagen alpha-2(VI) chain	Muscular dystrophy	Early Studies in Humans	Prognosis	Genotyping	Deoxyribonucleic acid	1199821	18366090	Human Mutation	Exon skipping mutations in collagen VI are common and are predictive for severity and inheritance	29	6	809	2008
1292	COL6A2	Collagen alpha-2(VI) chain	Muscular dystrophy	Early Studies in Humans	Prognosis	Immunohistochemistry	Tissue	1199821	18366090	Human Mutation	Exon skipping mutations in collagen VI are common and are predictive for severity and inheritance	29	6	809	2008
1292	COL6A2	Collagen alpha-2(VI) chain	Muscular dystrophy	Experimental	Diagnosis	Proteomic analysis	Tissue	875733	15689448	Journal of Medical Genetics	Automated genomic sequence analysis of the three collagen VI genes: Applications to Ullrich congenital muscular dystrophy and Bethlem myopathy	42	2	108	2005
1292	COL6A2	Collagen alpha-2(VI) chain	Muscular dystrophy	Experimental	Diagnosis	Proteomic analysis	Tissue	1327812	18160674	Neurology	Diagnosis and etiology of congenital muscular dystrophy	71	5	312	2008
1292	COL6A2	Collagen alpha-2(VI) chain	Muscular dystrophy	Experimental	Disease Profiling	Genomic analysis	Messenger ribonucleic acid	1339700	18219255	Journal of Neuropathology and Experimental Neurology	Muscle interstitial fibroblasts are the main source of collagen VI synthesis in skeletal muscle: Implications for congenital muscular dystrophy types Ullrich and Bethlem	67	2	144	2008
1292	COL6A2	Collagen alpha-2(VI) chain	Myelodysplasia	Experimental	Disease Profiling	High throughput nucleotide sequencing	Messenger ribonucleic acid	2955088	29616851	Leukemia & Lymphoma	Distinct transcriptomic and exomic abnormalities within myelodysplastic syndrome marrow cells	59	12	2952	2018
1292	COL6A2	Collagen alpha-2(VI) chain	Myelofibrosis	Experimental	Disease Profiling	Oligonucleotide array analysis	Deoxyribonucleic acid	1957122	23066032	Cancer Research	Methylome profiling reveals distinct alterations in phenotypic and mutational subgroups of myeloproliferative neoplasms	73	3	1076	2013
1292	COL6A2	Collagen alpha-2(VI) chain	Myocardial infarction	Early Studies in Humans	Diagnosis	Oligonucleotide array analysis	Messenger ribonucleic acid	2648568	28418905	Oncotarget	Expression pattern of genome-scale long noncoding RNA following acute myocardial infarction in Chinese Uyghur patients	8	19	31449	2017
1292	COL6A2	Collagen alpha-2(VI) chain	Myocardial infarction	Experimental	Disease Profiling	Liquid chromatography/mass spectrometry	Tissue	2825919	29300489	Journal of Proteome Research	ITRAQ-Based proteomic analysis reveals recovery of impaired mitochondrial function in ischemic myocardium by shenmai formula	17	2	794	2018
1292	COL6A2	Collagen alpha-2(VI) chain	Myopathy	Early Studies in Humans	Prognosis	Polymerase chain reaction plus direct sequencing	Deoxyribonucleic acid	2073910	24038877	Human Mutation	Position of glycine substitutions in the triple helix of COL6A1, COL6A2, and COL6A3 is correlated with severity and mode of inheritance in collagen VI myopathies	34	11	1558	2013
1292	COL6A2	Collagen alpha-2(VI) chain	Myopathy	Early Studies in Humans	Risk Factor	Genotyping	Deoxyribonucleic acid	1832357	NA	Annual Clinical Genetics Meeting	Characterization of two novel mutations and pathogenic mechanisms in collagen VI-related myopathies	NA	NA	NA	2012
1292	COL6A2	Collagen alpha-2(VI) chain	Necrosis, femur head	Experimental	Disease Profiling	Oligonucleotide array analysis	Messenger ribonucleic acid	2488336	27045355	PLoS ONE	Comprehensive genome-wide transcriptomic analysis of immature articular cartilage following ischemic osteonecrosis of the femoral head in piglets	11	4	NA	2016
1292	COL6A2	Collagen alpha-2(VI) chain	Nephritis, hereditary (Alport syndrome)	Early Studies in Humans	Diagnosis	Real time reverse transcriptase-polymerase chain reaction	Messenger ribonucleic acid	3219437	32652570	Journal of Pathology	Molecular and functional characterization of urine-derived podocytes from patients with Alport syndrome	252	1	88	2020
1292	COL6A2	Collagen alpha-2(VI) chain	Nephritis, lupus	Early Studies in Humans	Diagnosis	High throughput nucleotide sequencing	Messenger ribonucleic acid	2922399	NA	Annual Scientific Meeting of the American College of Rheumatology	10X genomics-based single-cell RNA-seq analysis identifies a transcriptional landscape of inflammation and fibrosis in lupus nephritis	NA	NA	NA	2018
1292	COL6A2	Collagen alpha-2(VI) chain	Neuromuscular disorders	Early Studies in Humans	Diagnosis	Genotyping	Deoxyribonucleic acid	3309285	NA	Annual Clinical Genetics Meeting	Disease-causing variants in hereditary neuromuscular disorder genes in an ethnically diverse Pakistani population - Experience from an Academic Medical Centre	NA	NA	NA	2021
1292	COL6A2	Collagen alpha-2(VI) chain	Neuromuscular disorders	Early Studies in Humans	Diagnosis	High throughput nucleotide sequencing	Deoxyribonucleic acid	2618556	27447704	Clinical Genetics	Muscular dystrophies and myopathies: The spectrum of mutated genes in the Czech Republic	91	3	463	2017
1292	COL6A2	Collagen alpha-2(VI) chain	Neuromuscular disorders	Early Studies in Humans	Risk Factor	Polymerase chain reaction plus direct sequencing	Deoxyribonucleic acid	2299851	NA	International Congress of the World Muscle Society	Whole exome sequencing as a diagnostic tool in neuromuscular disorders	24	2023-09-10	NA	2014
1292	COL6A2	Collagen alpha-2(VI) chain	Neuromuscular genetic disorders	Early Studies in Humans	Diagnosis	Exome sequencing	Deoxyribonucleic acid	3185670	NA	Annual Meeting of the European Society of Human Genetics (ESHG)	The usefulness of high throughput sequencing for the diagnosis of hereditary diseases of neuromuscular system	NA	NA	NA	2020
1292	COL6A2	Collagen alpha-2(VI) chain	Neuromuscular genetic disorders	Early Studies in Humans	Diagnosis	High throughput nucleotide sequencing	Deoxyribonucleic acid	2375135	25987458	Neuromuscular Disorders	A comprehensive genetic diagnosis of Chinese muscular dystrophy and congenital myopathy patients by targeted next-generation sequencing	25	8	617	2015
1292	COL6A2	Collagen alpha-2(VI) chain	Non-alcoholic fatty liver disease (NAFLD)	Experimental	Disease Profiling	High throughput nucleotide sequencing	Messenger ribonucleic acid	3000079	30653341	American Journal of Physiology - Gastrointestinal and Liver Physiology	Hepatic transcriptome signatures in patients with varying degrees of nonalcoholic fatty liver disease compared with healthy normal-weight individuals	316	4	G462	2019
1292	COL6A2	Collagen alpha-2(VI) chain	Non-alcoholic fatty liver disease (NAFLD)	Experimental	Disease Profiling	Oligonucleotide array analysis	Messenger ribonucleic acid	2434199	26439744	PLoS ONE	Adipose tissue dysfunction and altered systemic amino acid metabolism are associated with non-alcoholic fatty liver disease	10	10	NA	2015
1292	COL6A2	Collagen alpha-2(VI) chain	Non-alcoholic steatohepatitis (NASH)	Experimental	Disease Profiling	High throughput nucleotide sequencing	Messenger ribonucleic acid	3000079	30653341	American Journal of Physiology - Gastrointestinal and Liver Physiology	Hepatic transcriptome signatures in patients with varying degrees of nonalcoholic fatty liver disease compared with healthy normal-weight individuals	316	4	G462	2019
1292	COL6A2	Collagen alpha-2(VI) chain	Non-alcoholic steatohepatitis (NASH)	Experimental	Monitoring Treatment Efficacy	High throughput nucleotide sequencing	Messenger ribonucleic acid	2820373	NA	Annual Meeting of the European Association for the Study of the Liver (EASL)	Combined administration of obeticholic acid (OCA) and GFT-505: Additive histological improvements in mice with diet-induced and biopsy-confirmed non-alcoholic steatohepatitis (NASH)	NA	NA	NA	2018
1292	COL6A2	Collagen alpha-2(VI) chain	Non-alcoholic steatohepatitis (NASH)	Experimental	Monitoring Treatment Efficacy	High throughput nucleotide sequencing	Messenger ribonucleic acid	3231271	NA	Annual Meeting of the European Association for the Study of the Liver (EASL)	Anti-inflammatory and anti-fibrotic activity of TERN-201, a semicarbazide-sensitive amine oxidase inhibitor, in a rat cholinedeficient high-fat diet non-alcoholic steatohepatitis model	NA	NA	NA	2020
1292	COL6A2	Collagen alpha-2(VI) chain	NOT DETERMINED	Early Studies in Humans	Monitoring Treatment Efficacy	Oligonucleotide array analysis	Messenger ribonucleic acid	2610695	28085915	PLoS ONE	Sequential targeting of CD52 and TNF allows early minimization therapy in kidney transplantation: From a biomarker to targeting in a proof-of-concept trial	12	1	NA	2017
1292	COL6A2	Collagen alpha-2(VI) chain	NOT DETERMINED	Early Studies in Humans	Monitoring Treatment Efficacy	Real time reverse transcriptase-polymerase chain reaction	Messenger ribonucleic acid	3408643	34293101	European Heart Journal	Effects of canagliflozin on human myocardial redox signalling: Clinical implications	42	48	4947	2021
1292	COL6A2	Collagen alpha-2(VI) chain	NOT DETERMINED	Experimental	Predicting Treatment Efficacy	High throughput nucleotide sequencing	Messenger ribonucleic acid	2613230	28068412	PLoS ONE	A comparison of gene expression profiles between glucocorticoid responder and non-responder bovine trabecular meshwork cells using RNA sequencing	12	1	NA	2017
1292	COL6A2	Collagen alpha-2(VI) chain	Obesity	Experimental	Disease Profiling	Oligonucleotide array analysis	Messenger ribonucleic acid	2142357	24505268	PLoS ONE	Alterations of pancreatic islet structure, metabolism and gene expression in diet-induced obese C57BL/6J mice	9	2	NA	2014
1292	COL6A2	Collagen alpha-2(VI) chain	Obstructive nephropathy	Experimental	Disease Profiling	Liquid chromatography/mass spectrometry	Urine	2264975	25205225	Molecular & Cellular Proteomics	Label-free quantitative urinary proteomics identifies the arginase pathway as a new player in congenital obstructive nephropathy	13	12	3421	2014
1292	COL6A2	AngioMatrix	Oligodendroglioma	Early Studies in Humans	Diagnosis	Not specified	Messenger ribonucleic acid	2285957	25301723	Oncotarget	AngioMatrix, a signature of the tumor angiogenic switch-specific matrisome, correlates with poor prognosis for glioma and colorectal cancer patients	5	21	10529	2014
1292	COL6A2	Collagen alpha-2(VI) chain	Osteoarthritis	Early Studies in Humans	Risk Factor	Methylation array analysis	Deoxyribonucleic acid	2072459	NA	Annual Meeting of the American Society of Human Genetics (ASHG)	Epigenome-wide DNA methylation study reveals hypermethylated collagen genes and suggests a role for TG93 in osteoarthritis	NA	NA	NA	2013
1292	COL6A2	Collagen alpha-2(VI) chain	Osteoarthritis	Experimental	Disease Profiling	High pressure liquid chromatography	Tissue	3207753	32407894	Osteoarthritis Cartilage	Proteomic comparison of osteoarthritic and reference human menisci using data-independent acquisition mass spectrometry	28	8	1092	2020
1292	COL6A2	Collagen alpha-2(VI) chain	Osteoarthritis	Experimental	Disease Profiling	Liquid chromatography/mass spectrometry	Tissue	2264985	25383958	Journal of Proteome Research	Quantitative proteomic profiling of human articular cartilage degradation in osteoarthritis	13	12	6096	2014
1292	COL6A2	Collagen alpha-2(VI) chain	Osteoarthritis	Experimental	Disease Profiling	Oligonucleotide array analysis	Ribonucleic acid	1535219	20060954	Osteoarthritis Cartilage	Genome-wide expression profiling reveals new candidate genes associated with osteoarthritis	18	4	581	2010
1292	COL6A2	Collagen alpha-2(VI) chain	Osteogenesis imperfecta	Experimental	Disease Profiling	Two-dimensional polyacrylamide gel electrophoresis	Tissue	1490495	17520686	Proteomics (Weinheim. Print)	Differential expression of both extracellular and intracellular proteins is involved in the lethal or nonlethal phenotypic variation of BrtlIV, a murine model for osteogenesis imperfecta	7	11	1877	2007
1292	COL6A2	Collagen alpha-2(VI) chain	Osteoporosis	Experimental	Disease Profiling	Oligonucleotide array analysis	Deoxyribonucleic acid	2048260	23731710	European Journal of Medical Research	Screening of osteoprotegerin-related feature genes in osteoporosis and functional analysis with DNA microarray	18	1	15	2013
1292	COL6A2	Collagen alpha-2(VI) chain	Ovarian endometrioma	Experimental	Disease Profiling	Mass spectrometry-mass spectrometry	Tissue	2251462	25099244	Journal of Proteome Research	Ovarian endometriosis signatures established through discovery and directed mass spectrometry analysis	13	11	4983	2014
1292	COL6A2	Collagen alpha-2(VI) chain	Ovarian endometrioma	Experimental	Disease Profiling	Oligonucleotide array analysis	Messenger ribonucleic acid	2251462	25099244	Journal of Proteome Research	Ovarian endometriosis signatures established through discovery and directed mass spectrometry analysis	13	11	4983	2014
1292	COL6A2	Collagen alpha-2(VI) chain	Ovarian epithelial cancer metastatic	Experimental	Disease Profiling	High throughput nucleotide sequencing	Messenger ribonucleic acid	3347997	34162871	Nature Communications	Co-evolution of matrisome and adaptive adhesion dynamics drives ovarian cancer chemoresistance	12	1	3904	2021
1292	COL6A2	Collagen alpha-2(VI) chain	Ovarian epithelial cancer metastatic	Experimental	Monitoring Treatment Efficacy	High throughput nucleotide sequencing	Messenger ribonucleic acid	3347997	34162871	Nature Communications	Co-evolution of matrisome and adaptive adhesion dynamics drives ovarian cancer chemoresistance	12	1	3904	2021
1292	COL6A2	Collagen alpha-2(VI) chain	Pancreatitis, chronic	Experimental	Disease Profiling	Liquid chromatography/mass spectrometry	Tissue	1763447	NA	PLoS ONE	Proteomics portrait of archival lesions of chronic pancreatitis	6	11	e27574	2011
1292	COL6A2	Collagen alpha-2(VI) chain	Periventricular nodular heterotopia	Experimental	Disease Profiling	Genotyping	Deoxyribonucleic acid	2898327	29738522	PLoS Genetics	De novo and inherited private variants in MAP1B in periventricular nodular heterotopia	14	5	NA	2018
1292	COL6A2	Collagen alpha-2(VI) chain	Polycystic ovary syndrome	Experimental	Disease Profiling	High throughput nucleotide sequencing	Messenger ribonucleic acid	3277667	32759991	Journal of Human Genetics	Identification of epigenetic interactions between microRNA and DNA methylation associated with polycystic ovarian syndrome	66	2	123	2021
1292	COL6A2	78-gene expression pompe's disease panel	Pompe disease	Early Studies in Humans	Diagnosis	High throughput nucleotide sequencing	Deoxyribonucleic acid	2457644	26809617	Orphanet Journal of Rare Diseases	Diagnosis of late-onset Pompe disease and other muscle disorders by next-generation sequencing	11	NA	8	2016
1292	COL6A2	Collagen alpha-2(VI) chain	Pre-eclampsia	Experimental	Disease Profiling	Liquid chromatography/mass spectrometry	Plasma	2612532	28030762	Journal of Proteome Research	Placental proteomics provides insights into pathophysiology of pre-eclampsia and predicts possible markers in plasma	16	2	1050	2017
1292	COL6A2	Collagen alpha-2(VI) chain	Preterm birth	Experimental	Disease Profiling	Oligonucleotide array analysis	Messenger ribonucleic acid	3273251	32453818	Journal of Infectious Diseases	MicroRNA signature of epithelial-mesenchymal transition in group b streptococcal infection of the placental chorioamniotic membranes	222	10	1713	2020
1292	COL6A2	Collagen alpha-2(VI) chain	Progressive myoclonic epilepsy	Early Studies in Humans	Risk Factor	Polymerase chain reaction plus direct sequencing	Deoxyribonucleic acid	1949368	23138527	Human Genetics	Identification of COL6A2 mutations in progressive myoclonus epilepsy syndrome	132	3	275	2013
1292	COL6A2	Collagen alpha-2(VI) chain	Pterygium	Experimental	Disease Profiling	Liquid chromatography/mass spectrometry-mass Spectrometry	Cell lysates	2623912	27725197	Experimental Eye Research	In vitro secretomics study of pterygium-derived fibroblasts by iTRAQ-based quantitative proteomics strategy	153	NA	14	2016
1292	COL6A2	Collagen alpha-2(VI) chain	Renal oncocytoma	Experimental	Differential Diagnosis	Oligonucleotide array analysis	Messenger ribonucleic acid	1590926	19680475	International Journal of Biological Sciences	Gene expression profiling of chromophobe renal cell carcinomas and renal oncocytomas by Affymetrix GeneChip using pooled and individual tumours	5	6	517	2009
1292	COL6A2	Collagen alpha-2(VI) chain	Renal oncocytoma	Experimental	Differential Diagnosis	Real time polymerase chain reaction	Messenger ribonucleic acid	1590926	19680475	International Journal of Biological Sciences	Gene expression profiling of chromophobe renal cell carcinomas and renal oncocytomas by Affymetrix GeneChip using pooled and individual tumours	5	6	517	2009
1292	COL6A2	Collagen alpha-2(VI) chain	Retinopathy, diabetic	Experimental	Disease Profiling	Liquid chromatography/mass spectrometry	Tissue	1540367	20654574	Biochemical and Biophysical Research Communications	Periostin, discovered by nano-flow liquid chromatography and mass spectrometry, is a novel marker of diabetic retinopathy	399	2	221	2010
1292	COL6A2	Collagen alpha-2(VI) chain	Rhabdoid tumor	Early Studies in Humans	Differential Diagnosis	Oligonucleotide array analysis	Messenger ribonucleic acid	1882788	22374738	Journal of Pathology	Mediators of receptor tyrosine kinase activation in infantile fibrosarcoma: A Children's oncology group study	228	1	119	2012
1292	COL6A2	Collagen alpha-2(VI) chain	Rhabdomyosarcoma	Experimental	Disease Profiling	Liquid chromatography/mass spectrometry	Cell lysates	3080912	31448612	Journal of Proteome Research	Proteomic profiling of rhabdomyosarcoma-derived exosomes yield insights into their functional role in paracrine signaling	18	10	3567	2019
1292	COL6A2	Collagen alpha-2(VI) chain	Rheumatoid arthritis	Experimental	Disease Profiling	Oligonucleotide array analysis	Messenger ribonucleic acid	2629482	27676131	Journal of Bone and Mineral Research	Synovium-derived MicroRNAs regulate bone pathways in rheumatoid arthritis	32	3	461	2017
1292	COL6A2	Collagen alpha-2(VI) chain	Rheumatoid arthritis	Late Studies in Humans	Diagnosis	Oligonucleotide array analysis	Messenger ribonucleic acid	2300878	25466291	Arthritis Research and Therapy	Shared signatures between rheumatoid arthritis, systemic lupus erythematosus and Sjogren's syndrome uncovered through gene expression meta-analysis	16	6	489	2014
1292	COL6A2	Collagen alpha-2(VI) chain	Schimke immuno-osseus dysplasia	Experimental	Disease Profiling	Oligonucleotide array analysis	Messenger ribonucleic acid	2595380	27816064	Orphanet Journal of Rare Diseases	Increased Wnt and Notch signaling: A clue to the renal disease in Schimke immuno-osseous dysplasia?	11	1	149	2016
1292	COL6A2	32-protein 2-biochemical psychiatric disorder panel	Schizophrenia	Early Studies in Humans	Diagnosis	Multiplex immunoassay	Serum	1813149	21483431	Molecular Psychiatry	Identification of a biological signature for schizophrenia in serum	17	5	494	2012
1292	COL6A2	Collagen alpha-2(VI) chain	Scleroderma, diffuse	Early Studies in Humans	Monitoring Treatment Efficacy	Oligonucleotide array analysis	Messenger ribonucleic acid	2369579	26071192	Arthritis Research and Therapy	Gene expression changes reflect clinical response in a placebo-controlled randomized trial of abatacept in patients with diffuse cutaneous systemic sclerosis	17	NA	159	2015
1292	COL6A2	Collagen alpha-2(VI) chain	Scleroderma, diffuse	Early Studies in Humans	Predicting Treatment Efficacy	Oligonucleotide array analysis	Messenger ribonucleic acid	2384750	26283632	Arthritis Research and Therapy	Nilotinib (Tasigna) in the treatment of early diffuse systemic sclerosis: An open-label, pilot clinical trial	17	1	213	2015
1292	COL6A2	Collagen alpha-2(VI) chain	Sjogren syndrome	Experimental	Diagnosis	Not specified	Tissue	2787455	29033144	Journal of Autoimmunity	Impaired anti-inflammatory activity of PPARgamma in the salivary epithelia of Sjogren's syndrome patients imposed by intrinsic NF-kappaB activation	86	NA	62	2018
1292	COL6A2	Collagen alpha-2(VI) chain	Sjogren syndrome	Late Studies in Humans	Diagnosis	Oligonucleotide array analysis	Messenger ribonucleic acid	2300878	25466291	Arthritis Research and Therapy	Shared signatures between rheumatoid arthritis, systemic lupus erythematosus and Sjogren's syndrome uncovered through gene expression meta-analysis	16	6	489	2014
1292	COL6A2	Collagen alpha-2(VI) chain	Spinal muscular atrophy	Experimental	Disease Profiling	Polymerase chain reaction plus direct sequencing	Messenger ribonucleic acid	2122982	24191055	Proceedings of the National Academy of Sciences of the United States of America (PNAS)	Dysregulation of synaptogenesis genes antecedes motor neuron pathology in spinal muscular atrophy	110	48	19348	2013
1292	COL6A2	Collagen alpha-2(VI) chain	Spinal muscular atrophy	Late Studies in Humans	Diagnosis	Genotyping	Deoxyribonucleic acid	3392718	NA	Journal of Molecular Neuroscience	Comprehensive mutation analysis and report of 12 novel mutations in a cohort of patients with spinal muscular atrophy in iran	71	11	2281	2021
1292	COL6A2	Collagen alpha-2(VI) chain	Spinal muscular atrophy	Late Studies in Humans	Diagnosis	Polymerase chain reaction plus direct sequencing	Deoxyribonucleic acid	3392718	NA	Journal of Molecular Neuroscience	Comprehensive mutation analysis and report of 12 novel mutations in a cohort of patients with spinal muscular atrophy in iran	71	11	2281	2021
1292	COL6A2	Collagen alpha-2(VI) chain	Sporadic inclusion body myositis	Early Studies in Humans	Risk Factor	Exome sequencing	Deoxyribonucleic acid	2617569	28009083	Annals of Neurology	Proteomics of rimmed vacuoles define new risk allele in inclusion body myositis	81	2	227	2017
1292	COL6A2	Collagen alpha-2(VI) chain	Sporadic inclusion body myositis	Experimental	Disease Profiling	High pressure liquid chromatography	Tissue	2617569	28009083	Annals of Neurology	Proteomics of rimmed vacuoles define new risk allele in inclusion body myositis	81	2	227	2017
1292	COL6A2	Collagen alpha-2(VI) chain	Sporadic inclusion body myositis	Experimental	Disease Profiling	Liquid chromatography/mass spectrometry	Tissue	1421520	19291799	Muscle & Nerve	Fast-twitch sarcomeric and glycolytic enzyme protein loss in inclusion body myositis	39	6	739	2009
1292	COL6A2	Collagen alpha-2(VI) chain	Stenosis, aortic valve	Experimental	Disease Profiling	Quadrupole time of flight-mass spectrometry/mass spectrometry	Tissue	3511086	36084744	Journal of Molecular and Cellular Cardiology	Direct proteomic and high-resolution microscopy biopsy analysis identifies distinct ventricular fates in severe aortic stenosis	173	NA	1	2022
1292	COL6A2	Collagen alpha-2(VI) chain	Systemic lupus erythematosus	Experimental	Disease Profiling	Liquid chromatography/mass spectrometry	Tissue	2797808	29382365	Arthritis Research and Therapy	Increase of MZB1 in B cells in systemic lupus erythematosus: Proteomic analysis of biopsied lymph nodes	20	1	13	2018
1292	COL6A2	Collagen alpha-2(VI) chain	Systemic lupus erythematosus	Experimental	Disease Profiling	Oligonucleotide array analysis	Messenger ribonucleic acid	2886786	29996948	Arthritis Research and Therapy	Long noncoding RNA expression profile and association with SLEDAI score in monocyte-derived dendritic cells from patients with systematic lupus erythematosus	20	1	138	2018
1292	COL6A2	Collagen alpha-2(VI) chain	Systemic lupus erythematosus	Late Studies in Humans	Diagnosis	Oligonucleotide array analysis	Messenger ribonucleic acid	2300878	25466291	Arthritis Research and Therapy	Shared signatures between rheumatoid arthritis, systemic lupus erythematosus and Sjogren's syndrome uncovered through gene expression meta-analysis	16	6	489	2014
1292	COL6A2	Collagen alpha-2(VI) chain	Thin basement membrane disease	Experimental	Disease Profiling	Genotyping	Deoxyribonucleic acid	1339573	15882279	Kidney International	Autosomal-dominant familial hematuria with retinal arteriolar tortuosity and contractures: A novel syndrome	67	6	2354	2005
1292	COL6A2	Collagen alpha-2(VI) chain	Thrombosis deep venous	Experimental	Risk Factor	High throughput nucleotide sequencing	Deoxyribonucleic acid	2484628	26982741	PLoS ONE	Single nucleotide variant rs2232710 in the protein z-dependent protease inhibitor (ZPI, SERPINA10) gene is not associated with deep vein thrombosis	11	3	NA	2016
1292	COL6A2	Collagen alpha-2(VI) chain	Thymoma, malignant, type B3	Experimental	Disease Profiling	Liquid chromatography/mass spectrometry	Tissue	2605133	27832160	PLoS ONE	Proteomic signatures of thymomas	11	11	NA	2016
1292	COL6A2	Collagen alpha-2(VI) chain	Thyroid-associated ophthalmopathy (Graves ophthalmopathy)	Early Studies in Humans	Diagnosis	High throughput nucleotide sequencing	Messenger ribonucleic acid	3363883	34269815	Investigative Ophthalmology and Visual Science	Transcriptomic profiling of control and thyroid-associated orbitopathy (TAO) orbital fat and TAO orbital fibroblasts undergoing adipogenesis	62	9	24	2021
1292	COL6A2	Collagen alpha-2(VI) chain	Thyroid-associated ophthalmopathy (Graves ophthalmopathy)	Experimental	Disease Profiling	Bisulfite sequencing analysis	Deoxyribonucleic acid	2839649	29190000	Journal of Endocrinological Investigation	A genome-wide DNA methylation analysis in peripheral blood from patients identifies risk loci associated with Graves' orbitopathy	41	6	719	2018
1292	COL6A2	Collagen alpha-2(VI) chain	Triple negative breast cancer	Early Studies in Humans	Diagnosis	High throughput nucleotide sequencing	Messenger ribonucleic acid	2897975	30181541	Nature Communications	Unravelling subclonal heterogeneity and aggressive disease states in TNBC through single-cell RNA-seq	9	1	3588	2018
1292	COL6A2	Collagen alpha-2(VI) chain	Triple negative breast cancer	Early Studies in Humans	Prognosis	Liquid chromatography/mass spectrometry	Tissue	3286791	32920739	Breast Cancer Research and Treatment	Quantitative proteomics reveals stage-specific protein regulation of triple negative breast cancer	185	1	39	2021
1292	COL6A2	Collagen alpha-2(VI) chain	Triple negative breast cancer	Experimental	Disease Profiling	Liquid chromatography/mass spectrometry	Cell lysates	3482839	35981243	Journal of Proteome Research	Glycoproteomics identifies plexin-b3 as a targetable cell surface protein required for the growth and invasion of triple-negative breast cancer cells	21	9	2224	2022
1292	COL6A2	Collagen alpha-2(VI) chain	Tumor, phyllodes (malignant)	Experimental	Disease Profiling	High throughput nucleotide sequencing	Messenger ribonucleic acid	3605965	36522480	British Journal of Cancer	An integrative approach for exploring the nature of fibroepithelial neoplasms	128	4	626	2023
1292	COL6A2	Collagen alpha-2(VI) chain	Ulcerative colitis	Early Studies in Humans	Diagnosis	Real time reverse transcriptase-polymerase chain reaction	Messenger ribonucleic acid	1870302	NA	Inflammatory Bowel Diseases	Genes associated with intestinal permeability in ulcerative colitis: Changes in expression following infliximab therapy	18	8	1399	2012
1292	COL6A2	Collagen alpha-2(VI) chain	Ulcerative colitis	Early Studies in Humans	Monitoring Treatment Efficacy	Real time reverse transcriptase-polymerase chain reaction	Messenger ribonucleic acid	1870302	NA	Inflammatory Bowel Diseases	Genes associated with intestinal permeability in ulcerative colitis: Changes in expression following infliximab therapy	18	8	1399	2012
1292	COL6A2	Collagen alpha-2(VI) chain	Ulcerative colitis	Experimental	Disease Profiling	Oligonucleotide array analysis	Messenger ribonucleic acid	1870302	NA	Inflammatory Bowel Diseases	Genes associated with intestinal permeability in ulcerative colitis: Changes in expression following infliximab therapy	18	8	1399	2012
1292	COL6A2	Collagen alpha-2(VI) chain	Ullrich congenital muscular dystrophy (UCMD)	Early Studies in Humans	Diagnosis	Exome sequencing	Deoxyribonucleic acid	2733157	28760337	European Journal of Paediatric Neurology	Somatic mosaicism represents an underestimated event underlying collagen 6-related disorders	21	6	873	2017
1292	COL6A2	Collagen alpha-2(VI) chain	Ullrich congenital muscular dystrophy (UCMD)	Early Studies in Humans	Diagnosis	Exome sequencing	Deoxyribonucleic acid	3064521	31066047	Clinical Genetics	Congenital muscular dystrophies in China	96	3	207	2019
1292	COL6A2	Collagen alpha-2(VI) chain	Ullrich congenital muscular dystrophy (UCMD)	Early Studies in Humans	Diagnosis	Exome sequencing	Deoxyribonucleic acid	3184089	NA	Annual Meeting of the European Society of Human Genetics (ESHG)	A case report of Ullrich congenital muscular dystrophy	NA	NA	NA	2020
1292	COL6A2	Collagen alpha-2(VI) chain	Ullrich congenital muscular dystrophy (UCMD)	Early Studies in Humans	Diagnosis	High throughput nucleotide sequencing	Deoxyribonucleic acid	2580104	27357428	Journal of Human Genetics	Target resequencing of neuromuscular disease-related genes using next-generation sequencing for patients with undiagnosed early-onset neuromuscular disorders	61	11	931	2016
1292	COL6A2	Collagen alpha-2(VI) chain	Ullrich congenital muscular dystrophy (UCMD)	Early Studies in Humans	Diagnosis	High throughput nucleotide sequencing	Deoxyribonucleic acid	2624034	28182637	PLoS ONE	Comprehensive target capture/next-generation sequencing as a second-tier diagnostic approach for congenital muscular dystrophy in Taiwan	12	2	NA	2017
1292	COL6A2	Collagen alpha-2(VI) chain	Ullrich congenital muscular dystrophy (UCMD)	Early Studies in Humans	Diagnosis	High throughput nucleotide sequencing	Deoxyribonucleic acid	2733157	28760337	European Journal of Paediatric Neurology	Somatic mosaicism represents an underestimated event underlying collagen 6-related disorders	21	6	873	2017
1292	COL6A2	Collagen alpha-2(VI) chain	Ullrich congenital muscular dystrophy (UCMD)	Early Studies in Humans	Diagnosis	High throughput nucleotide sequencing	Deoxyribonucleic acid	3187763	NA	Annual Meeting of the European Society of Human Genetics (ESHG)	Ullrich congenital muscular dystrophy: The utility of next generation sequencing in the diagnosis	NA	NA	NA	2020
1292	COL6A2	Collagen alpha-2(VI) chain	Ullrich congenital muscular dystrophy (UCMD)	Early Studies in Humans	Diagnosis	Polymerase chain reaction	Deoxyribonucleic acid	2733157	28760337	European Journal of Paediatric Neurology	Somatic mosaicism represents an underestimated event underlying collagen 6-related disorders	21	6	873	2017
1292	COL6A2	Collagen alpha-2(VI) chain	Wilms's tumor	Early Studies in Humans	Differential Diagnosis	Oligonucleotide array analysis	Messenger ribonucleic acid	1882788	22374738	Journal of Pathology	Mediators of receptor tyrosine kinase activation in infantile fibrosarcoma: A Children's oncology group study	228	1	119	2012
1292	COL6A2	Collagen alpha-2(VI) chain	Wilms's tumor	Experimental	Disease Profiling	Oligonucleotide array analysis	Messenger ribonucleic acid	1897768	22952427	Neoplasia	Clinically relevant subsets identified by gene expression patterns support a revised ontogenic model of wilms tumor: A children's oncology group study	14	8	742	2012
2588	GALNS	N-acetylgalactosamine-6-sulfatase	Acne vulgaris	Early Studies in Humans	Diagnosis	Mass spectrometry	Tissue	2237297	25238151	PLoS ONE	Proteome analysis of human sebaceous follicle infundibula extracted from healthy and acne-affected skin	9	9	NA	2014
2588	GALNS	N-acetylgalactosamine-6-sulfatase	Atopic dermatitis	Experimental	Disease Profiling	Liquid chromatography/mass spectrometry	Tissue	3347522	NA	Experimental Dermatology	Proteomic analysis from skin swabs reveals a new set of proteins identifying skin impairment in atopic dermatitis	30	6	811	2021
2588	GALNS	N-acetylgalactosamine-6-sulfatase	Axial spondyloarthritis, radiographic (Ankylosing spondylitis)	Early Studies in Humans	Monitoring Treatment Efficacy	High throughput nucleotide sequencing	Messenger ribonucleic acid	2798429	28835680	Genes and Immunity	Transcriptome analysis of ankylosing spondylitis patients before and after TNF-a inhibitor therapy reveals the pathways affected	18	3	184	2017
2588	GALNS	N-acetylgalactosamine-6-sulfatase	B-cell acute lymphocytic leukemia	Early Studies in Humans	Risk Factor	Exome sequencing	Deoxyribonucleic acid	2717364	28410228	Oncotarget	Identification of a novel functional JAK1 S646P mutation in acute lymphoblastic leukemia	8	21	34687	2017
2588	GALNS	N-acetylgalactosamine-6-sulfatase	Blindness	Experimental	Disease Profiling	High throughput nucleotide sequencing	Deoxyribonucleic acid	3271889	32483926	Acta Ophthalmologica (Print)	Comprehensive genomic diagnosis of inherited retinal and optical nerve disorders reveals hidden syndromes and personalized therapeutic options	98	8	e1034	2020
2588	GALNS	N-acetylgalactosamine-6-sulfatase	Cancer	Experimental	Diagnosis	Fluorometry	Cell lysates	1471055	17064891	Journal of Steroid Biochemistry and Molecular Biology	Steroid sulfatase, arylsulfatases A and B, galactose-6-sulfatase, and iduronate sulfatase in mammary cells and effects of sulfated and non-sulfated estrogens on sulfatase activity	103	1	20	2007
2588	GALNS	N-acetylgalactosamine-6-sulfatase	Cancer	Experimental	Monitoring Treatment Efficacy	Fluorometry	Cell lysates	1471055	17064891	Journal of Steroid Biochemistry and Molecular Biology	Steroid sulfatase, arylsulfatases A and B, galactose-6-sulfatase, and iduronate sulfatase in mammary cells and effects of sulfated and non-sulfated estrogens on sulfatase activity	103	1	20	2007
2588	GALNS	N-acetylgalactosamine-6-sulfatase	Cancer, bladder	Experimental	Disease Profiling	Liquid chromatography/mass spectrometry	Urine	2551602	27265680	Journal of Proteome Research	A comprehensive investigation toward the indicative proteins of bladder cancer in urine: From surveying cell secretomes to verifying urine proteins	15	7	2164	2016
2588	GALNS	N-acetylgalactosamine-6-sulfatase	Cancer, bladder, muscle invasive urothelial carcinoma	Early Studies in Humans	Prognosis	Enzymatic activity assay	Urine	3202402	NA	Annual Meeting of the American Association for Cancer Research (AACR)	HYAL4 drives malignant transformation and predicts clinical outcome in bladder cancer patients	NA	NA	NA	2020
2588	GALNS	N-acetylgalactosamine-6-sulfatase	Cancer, breast	Early Studies in Humans	Diagnosis	Enzyme-linked immunosorbent assay	Serum	3106247	31704862	Anticancer Research	N-acetylgalactosamine-6-sulfatase (GALNS), similar to glycodelin, is a potential general biomarker for multiple malignancies	39	11	6317	2019
2588	GALNS	N-acetylgalactosamine-6-sulfatase	Cancer, breast	Early Studies in Humans	Predicting Treatment Efficacy	Oligonucleotide array analysis	Messenger ribonucleic acid	2196818	24737166	Breast Cancer Research and Treatment	Prognostic relevance of glycosylation-associated genes in breast cancer	145	2	295	2014
2588	GALNS	N-acetylgalactosamine-6-sulfatase	Cancer, breast (luminal)	Early Studies in Humans	Predicting Treatment Efficacy	Oligonucleotide array analysis	Messenger ribonucleic acid	2196818	24737166	Breast Cancer Research and Treatment	Prognostic relevance of glycosylation-associated genes in breast cancer	145	2	295	2014
2588	GALNS	N-acetylgalactosamine-6-sulfatase	Cancer, colon	Early Studies in Humans	Diagnosis	Enzyme-linked immunosorbent assay	Serum	3106247	31704862	Anticancer Research	N-acetylgalactosamine-6-sulfatase (GALNS), similar to glycodelin, is a potential general biomarker for multiple malignancies	39	11	6317	2019
2588	GALNS	N-acetylgalactosamine-6-sulfatase	Cancer, colorectal	Experimental	Disease Profiling	Comparative genomic hybridization array	Deoxyribonucleic acid	1472957	NA	PLoS ONE	Distinct genetic alterations in colorectal cancer	5	1	e8879	2010
2588	GALNS	N-acetylgalactosamine-6-sulfatase	Cancer, colorectal	Experimental	Disease Profiling	Liquid chromatography/mass spectrometry	Cell lysates	2251449	25216327	Journal of Proteome Research	Discovery of melanotransferrin as a serological marker of colorectal cancer by secretome analysis and quantitative proteomics	13	11	4919	2014
2588	GALNS	N-acetylgalactosamine-6-sulfatase	Cancer, colorectal (large cell neuroendocrine)	Early Studies in Humans	Risk Factor	High throughput nucleotide sequencing	Deoxyribonucleic acid	2447356	26432419	Cancer Science	Transforming somatic mutations of mammalian target of rapamycin kinase in human cancer	106	12	1687	2015
2588	GALNS	N-acetylgalactosamine-6-sulfatase	Cancer, head and neck	Early Studies in Humans	Diagnosis	Enzyme-linked immunosorbent assay	Serum	3106247	31704862	Anticancer Research	N-acetylgalactosamine-6-sulfatase (GALNS), similar to glycodelin, is a potential general biomarker for multiple malignancies	39	11	6317	2019
2588	GALNS	N-acetylgalactosamine-6-sulfatase	Cancer, liver	Early Studies in Humans	Diagnosis	Enzyme-linked immunosorbent assay	Serum	3106247	31704862	Anticancer Research	N-acetylgalactosamine-6-sulfatase (GALNS), similar to glycodelin, is a potential general biomarker for multiple malignancies	39	11	6317	2019
2588	GALNS	N-acetylgalactosamine-6-sulfatase	Cancer, liver (hepatocellular carcinoma)	Early Studies in Humans	Risk Factor	Genotyping	Deoxyribonucleic acid	2237268	24988079	PLoS ONE	Integrated analysis of mutation data from various sources identifies key genes and signaling pathways in hepatocellular carcinoma	9	7	NA	2014
2588	GALNS	N-acetylgalactosamine-6-sulfatase	Cancer, liver (hepatocellular carcinoma)	Experimental	Monitoring Treatment Efficacy	Mass spectrometry	Tissue	3325528	33945993	Neoplasia	Short chain fatty acids delay the development of hepatocellular carcinoma in HBx transgenic mice	23	5	529	2021
2588	GALNS	N-acetylgalactosamine-6-sulfatase	Cancer, lung	Early Studies in Humans	Diagnosis	Enzyme-linked immunosorbent assay	Serum	3106247	31704862	Anticancer Research	N-acetylgalactosamine-6-sulfatase (GALNS), similar to glycodelin, is a potential general biomarker for multiple malignancies	39	11	6317	2019
2588	GALNS	N-acetylgalactosamine-6-sulfatase	Cancer, lung (non-small cell) (NSCLC)	Experimental	Disease Profiling	Liquid chromatography/mass spectrometry	Urine	3335792	33565687	Cancer Science	Urinary malate dehydrogenase 2 is a new biomarker for early detection of non-small-cell lung cancer	112	6	2349	2021
2588	GALNS	N-acetylgalactosamine-6-sulfatase	Cancer, lung (non-small cell) (NSCLC) (adenocarcinoma)	Early Studies in Humans	Diagnosis	Western blotting	Tissue	3106247	31704862	Anticancer Research	N-acetylgalactosamine-6-sulfatase (GALNS), similar to glycodelin, is a potential general biomarker for multiple malignancies	39	11	6317	2019
2588	GALNS	N-acetylgalactosamine-6-sulfatase	Cancer, lung (non-small cell) (NSCLC) (adenocarcinoma)	Experimental	Diagnosis	Liquid chromatography/mass spectrometry	Cell lysates	3106247	31704862	Anticancer Research	N-acetylgalactosamine-6-sulfatase (GALNS), similar to glycodelin, is a potential general biomarker for multiple malignancies	39	11	6317	2019
2588	GALNS	N-acetylgalactosamine-6-sulfatase	Cancer, ovary	Late Studies in Humans	Risk Factor	Oligonucleotide array analysis	Deoxyribonucleic acid	2622470	28145423	European Journal of Human Genetics	Evaluation of copy-number variants as modifiers of breast and ovarian cancer risk for BRCA1 pathogenic variant carriers	25	4	432	2017
2588	GALNS	N-acetylgalactosamine-6-sulfatase	Cancer, pancreas	Early Studies in Humans	Diagnosis	Oligonucleotide array analysis	Deoxyribonucleic acid	1987061	NA	Annual Meeting of the American Association for Cancer Research (AACR)	Pancreatic cancer associated fibroblasts are characterized by widespread epigenetic reprogramming that leads to aberrant expression of druggable target CXCR4	NA	NA	NA	2013
2588	GALNS	N-acetylgalactosamine-6-sulfatase	Cancer, prostate (castration-resistant), metastatic	Early Studies in Humans	Diagnosis	Immunohistochemistry	Tissue	2208281	24857976	Osteoarthritis Cartilage	Changes in the metabolism of chondroitin sulfate glycosaminoglycans in articular cartilage from patients with Kashin-Beck disease	22	7	986	2014
2588	GALNS	N-acetylgalactosamine-6-sulfatase	Cancer, small intestine	Early Studies in Humans	Risk Factor	High throughput nucleotide sequencing	Deoxyribonucleic acid	3249320	32770675	Journal of Pathology	Integrated genetic and epigenetic analysis of cancer-related genes in non-ampullary duodenal adenomas and intramucosal adenocarcinomas	252	3	330	2020
2588	GALNS	N-acetylgalactosamine-6-sulfatase	Cancer, stomach	Experimental	Disease Profiling	High throughput nucleotide sequencing	Messenger ribonucleic acid	2728874	28731043	Modern Pathology	Gastroblastoma harbors a recurrent somatic MALAT1-GLI1 fusion gene	30	10	1443	2017
2588	GALNS	N-acetylgalactosamine-6-sulfatase	Cancer, thyroid, follicular	Experimental	Disease Profiling	Exome sequencing	Deoxyribonucleic acid	2597236	27626165	Oncotarget	Mutational burdens and evolutionary ages of thyroid follicular adenoma are comparable to those of follicular carcinoma	7	43	69638	2016
2588	GALNS	N-acetylgalactosamine-6-sulfatase	Chronic lymphocytic leukemia	Early Studies in Humans	Diagnosis	Mass spectrometry	Cell lysates	2341683	25721606	Breast Cancer Research and Treatment	Inhibition of BET proteins impairs estrogen-mediated growth and transcription in breast cancers by pausing RNA polymerase advancement	150	2	265	2015
2588	GALNS	N-acetylgalactosamine-6-sulfatase	Colorectal adenoma	Experimental	Disease Profiling	Liquid chromatography/mass spectrometry	Feces	3145579	31784980	Journal of Pathology	Proteins in stool as biomarkers for non-invasive detection of colorectal adenomas with high risk of progression	250	3	288	2020
2588	GALNS	N-acetylgalactosamine-6-sulfatase	Dementia, Alzheimer type	Experimental	Disease Profiling	Liquid chromatography/mass spectrometry	Urine	2944500	30320578	Journal of Alzheimer's Disease	Early candidate urine biomarkers for detecting Alzheimer's disease before amyloid-beta plaque deposition in an APP (swe)/PSEN1dE9 transgenic mouse model	66	2	613	2018
2588	GALNS	N-acetylgalactosamine-6-sulfatase	Diabetes	Experimental	Diagnosis	High throughput nucleotide sequencing	Messenger ribonucleic acid	2196710	24827579	PLoS ONE	Transcriptome-based analysis of kidney gene expression changes associated with diabetes in OVE26 mice, in the presence and absence of losartan treatment	9	5	NA	2014
2588	GALNS	N-acetylgalactosamine-6-sulfatase	Diabetes type 1	Experimental	Disease Profiling	High pressure liquid chromatography	Urine	3195512	32453760	PLoS ONE	Urinary proteomics links keratan sulfate degradation and lysosomal enzymes to early type 1 diabetes	15	5	NA	2020
2588	GALNS	N-acetylgalactosamine-6-sulfatase	Eccrine porocarcinoma	Experimental	Disease Profiling	Exome sequencing	Deoxyribonucleic acid	3422955	34185311	British Journal of Dermatology	High tumour mutational burden and EGFR/MAPK pathway activation are therapeutic targets in metastatic porocarcinoma	185	6	1186	2021
2588	GALNS	N-acetylgalactosamine-6-sulfatase	Ependymoma	Experimental	Disease Profiling	Real time reverse transcriptase-polymerase chain reaction	Messenger ribonucleic acid	2106543	24077346	Clinical Cancer Research	PI3K pathway activation provides a novel therapeutic target for pediatric ependymoma and is an independent marker of progression-free survival	19	23	6450	2013
2588	GALNS	N-acetylgalactosamine-6-sulfatase	Focal cortical dysplasia type 2	Experimental	Disease Profiling	Exome sequencing	Deoxyribonucleic acid	3498001	35441233	Brain	Somatic variants in diverse genes leads to a spectrum of focal cortical malformations	145	8	2704	2022
2588	GALNS	N-acetylgalactosamine-6-sulfatase	Hypertension, pulmonary arterial	Experimental	Disease Profiling	Liquid chromatography/mass spectrometry-mass Spectrometry	Tissue	3297205	33021405	American Journal of Respiratory and Critical Care Medicine	Oxidized DNA precursors cleanup by NUDT1 contributes to vascular remodeling in pulmonary arterial hypertension	203	5	614	2021
2588	GALNS	N-acetylgalactosamine-6-sulfatase	Infection, respiratory syncytial virus (RSV)	Experimental	Disease Profiling	Liquid chromatography/mass spectrometry	Cell lysates	3176998	32075873	Molecular & Cellular Proteomics	The secretome profiling of a pediatric airway epithelium infected with hRSV identified aberrant Apical/Basolateral trafficking and novel immune modulating (CXCL6, CXCL16, CSF3) and antiviral (CEACAM1) proteins*	19	5	793	2020
2588	GALNS	N-acetylgalactosamine-6-sulfatase	Keratoconus	Late Studies in Humans	Diagnosis	High throughput nucleotide sequencing	Messenger ribonucleic acid	2852195	29860458	Investigative Ophthalmology and Visual Science	Differential expression of coding and long noncoding RNAs in keratoconus-affected corneas	59	7	2717	2018
2588	GALNS	N-acetylgalactosamine-6-sulfatase	Lymphoma, follicular	Experimental	Disease Profiling	Exome sequencing	Deoxyribonucleic acid	2597846	27325104	Blood	Pediatric-type nodal follicular lymphoma: A biologically distinct lymphoma with frequent MAPK pathway mutations	128	8	1093	2016
2588	GALNS	N-acetylgalactosamine-6-sulfatase	Malignant neoplasms	Experimental	Disease Profiling	Exome sequencing	Deoxyribonucleic acid	2630138	27683180	Clinical Cancer Research	Somatic and germline TP53 alterations in second malignant neoplasms from pediatric cancer survivors	23	7	1852	2017
2588	GALNS	N-acetylgalactosamine-6-sulfatase	Megacolon, congenital (Hirschsprung disease )	Early Studies in Humans	Diagnosis	Oligonucleotide array analysis	Deoxyribonucleic acid	1851860	NA	PLoS Genetics	Genome-wide copy number analysis uncovers a new HSCR gene: NRG3	8	5	NA	2012
2588	GALNS	N-acetylgalactosamine-6-sulfatase	Melanoma	Experimental	Disease Profiling	Methylation array analysis	Deoxyribonucleic acid	2278314	25236571	Experimental and Molecular Pathology	Genome-wide DNA methylation profile of leukocytes from melanoma patients with and without CDKN2A mutations	97	3	425	2014
2588	GALNS	N-acetylgalactosamine-6-sulfatase	Melanoma	Experimental	Disease Profiling	Oligonucleotide array analysis	Messenger ribonucleic acid	2893258	30135430	Nature Communications	Loss of GCNT2/I-branched glycans enhances melanoma growth and survival	9	1	3368	2018
2588	GALNS	N-acetylgalactosamine-6-sulfatase	Melanoma, malignant (cutaneous)	Early Studies in Humans	Predicting Treatment Efficacy	Liquid chromatography/mass spectrometry-mass Spectrometry	Plasma	3219142	32457125	Journal for Immunotherapy of Cancer	In-depth plasma proteomics reveals increase in circulating PD-1 during anti-PD-1 immunotherapy in patients with metastatic cutaneous melanoma	8	1	NA	2020
2588	GALNS	N-acetylgalactosamine-6-sulfatase	Melioidosis	Experimental	Disease Profiling	Liquid chromatography/electrospray ionisation-mass spectrometry	Cell lysates	3047086	31244210	Journal of Proteome Research	Quantitative proteomics reveals differences in the response of neutrophils isolated from healthy or diabetic subjects to infection with capsule-variant Burkholderia thailandensis	18	7	2848	2019
2588	GALNS	N-acetylgalactosamine-6-sulfatase	Mesothelioma, peritoneal	Experimental	Disease Profiling	Oligonucleotide array analysis	Messenger ribonucleic acid	1727985	NA	PLoS ONE	LRRN4 and UPK3B are markers of primary mesothelial cells	6	10	e25391	2011
2588	GALNS	N-acetylgalactosamine-6-sulfatase	Metabolic syndrome	Experimental	Disease Profiling	Oligonucleotide array analysis	Messenger ribonucleic acid	1792055	NA	PLoS Genetics	Coexpression network analysis in abdominal and gluteal adipose tissue reveals regulatory genetic loci for metabolic syndrome and related phenotypes	8	2	e1002505	2012
2588	GALNS	N-acetylgalactosamine-6-sulfatase	Methamphetamine dependence	Experimental	Disease Profiling	Oligonucleotide array analysis	Deoxyribonucleic acid	2265125	25054922	PLoS ONE	Epigenetic alterations in the brain associated with HIV-1 infection and methamphetamine dependence	9	7	NA	2014
2588	GALNS	N-acetylgalactosamine-6-sulfatase	MPS type I (Hurler syndrome)	Early Studies in Humans	Diagnosis	Real time reverse transcriptase-polymerase chain reaction	Messenger ribonucleic acid	2947060	30052969	Human Molecular Genetics	Patient iPSC-derived neural stem cells exhibit phenotypes in concordance with the clinical severity of mucopolysaccharidosis I	27	20	3612	2018
2588	GALNS	N-acetylgalactosamine-6-sulfatase	MPS type IVA (Morquio syndrome A)	Early Studies in Humans	Diagnosis	Amplification refractory mutation system PCR	Deoxyribonucleic acid	1920353	NA	Annual Meeting of the American Society of Human Genetics (ASHG)	Potential cluster of MPS IV a in Northeast Brazil	NA	NA	NA	2012
2588	GALNS	N-acetylgalactosamine-6-sulfatase	MPS type IVA (Morquio syndrome A)	Early Studies in Humans	Diagnosis	Enzymatic activity assay	Not specified	2187434	NA	European Human Genetics Conference	A new heterozygous compound mutation of the gains gene as a cause of mucopolysaccharidosis type IV in two brothers of the South-west of Colombia	NA	NA	NA	2014
2588	GALNS	N-acetylgalactosamine-6-sulfatase	MPS type IVA (Morquio syndrome A)	Early Studies in Humans	Diagnosis	Enzymatic activity assay	Not specified	2553932	NA	Annual Symposium of the Society for the Study of Inborn Errors of Metabolism (SSIEM)	Four novel mutations in the N-acetylgalactosamitte-6-sulfate sulfatase gene among Egyptian patients with Morquio A disease	NA	NA	NA	2016
2588	GALNS	N-acetylgalactosamine-6-sulfatase	MPS type IVA (Morquio syndrome A)	Early Studies in Humans	Diagnosis	Enzymatic assay	Urine	3035201	31200731	Orphanet Journal of Rare Diseases	Clinical, biochemical and genetic profiles of patients with mucopolysaccharidosis type IVA (Morquio A syndrome) in Malaysia: The first national natural history cohort study	14	1	143	2019
2588	GALNS	N-acetylgalactosamine-6-sulfatase	MPS type IVA (Morquio syndrome A)	Early Studies in Humans	Diagnosis	Exome sequencing	Deoxyribonucleic acid	3043730	NA	European Human Genetics Conference	Mucopolysaccharidosis type IVA (Morquio syndrome) A rare case report	NA	NA	NA	2019
2588	GALNS	N-acetylgalactosamine-6-sulfatase	MPS type IVA (Morquio syndrome A)	Early Studies in Humans	Diagnosis	Fluorescence immunoassay	Plasma	2227281	NA	Clinica Chimica Acta	Molecular characteristics of patients with glycosaminoglycan storage disorders in Russia	436	NA	112	2014
2588	GALNS	N-acetylgalactosamine-6-sulfatase	MPS type IVA (Morquio syndrome A)	Early Studies in Humans	Diagnosis	Fluorometry	Blood	2443490	26282597	Clinica Chimica Acta	Fluorimetric assays for N-acetylgalactosamine-6-sulfatase and arylsulfatase B based on the natural substrates for confirmation of mucopolysaccharidoses types IVA and VI	451	NA	125	2015
2588	GALNS	N-acetylgalactosamine-6-sulfatase	MPS type IVA (Morquio syndrome A)	Early Studies in Humans	Diagnosis	Genotyping	Deoxyribonucleic acid	1894959	NA	Annual Symposium of the Society for the Study of Inborn Errors of Metabolism (SSIEM)	Molecular diagnosis of MPS type IVA (Morquio a syndrome) and type VI (Maroteaux-Lamy syndrome) in Taiwan	NA	NA	NA	2012
2588	GALNS	N-acetylgalactosamine-6-sulfatase	MPS type IVA (Morquio syndrome A)	Early Studies in Humans	Diagnosis	Genotyping	Deoxyribonucleic acid	1954809	23137060	Orphanet Journal of Rare Diseases	Lysosomal storage disorder in non-immunological hydrops fetalis (NIHF) - More common than assumed? Report of four cases with transient NIHF and a review of the literature	7	NA	86	2012
2588	GALNS	N-acetylgalactosamine-6-sulfatase	MPS type IVA (Morquio syndrome A)	Early Studies in Humans	Diagnosis	Genotyping	Deoxyribonucleic acid	2061502	NA	International Congress of Inborn Errors of Metabolism (ICIEM)	Attenuated forms of mucoploysaccharidosis IVa in two Korean siblings	NA	NA	NA	2013
2588	GALNS	N-acetylgalactosamine-6-sulfatase	MPS type IVA (Morquio syndrome A)	Early Studies in Humans	Diagnosis	Genotyping	Deoxyribonucleic acid	2187434	NA	European Human Genetics Conference	A new heterozygous compound mutation of the gains gene as a cause of mucopolysaccharidosis type IV in two brothers of the South-west of Colombia	NA	NA	NA	2014
2588	GALNS	N-acetylgalactosamine-6-sulfatase	MPS type IVA (Morquio syndrome A)	Early Studies in Humans	Diagnosis	Genotyping	Deoxyribonucleic acid	2231644	NA	Annual Symposium of the Society for the Study of Inborn Errors of Metabolism (SSIEM)	Morquio A syndrome (mucopolysaccharidosis IVA; MPS IVA): A review of 277 gene mutations curated in a new GALNS locus-specific database	NA	NA	NA	2014
2588	GALNS	N-acetylgalactosamine-6-sulfatase	MPS type IVA (Morquio syndrome A)	Early Studies in Humans	Diagnosis	Genotyping	Deoxyribonucleic acid	2231682	NA	Annual Symposium of the Society for the Study of Inborn Errors of Metabolism (SSIEM)	The G116V GALNS mutation is common in patients of Pakistani origin with mucopolysaccharidosis type IVa and is associated with a more severe spinal phenotype at presentation	NA	NA	NA	2014
2588	GALNS	N-acetylgalactosamine-6-sulfatase	MPS type IVA (Morquio syndrome A)	Early Studies in Humans	Diagnosis	Genotyping	Deoxyribonucleic acid	2252433	NA	Annual Meeting of the American Society of Human Genetics (ASHG)	Molecular testing of 163 patients with Morquio A syndrome (mucopolysaccharidosis IVA; MPS IVA): 39 novel GALNS gene mutations	NA	NA	NA	2014
2588	GALNS	N-acetylgalactosamine-6-sulfatase	MPS type IVA (Morquio syndrome A)	Early Studies in Humans	Diagnosis	Genotyping	Deoxyribonucleic acid	2256817	NA	Annual Meeting of the American Society of Human Genetics (ASHG)	Morquio A syndrome (mucopolysaccharidosis IVA; MPS IVA): A review of 277 gene mutations curated in a new GALNS locus-specific database	NA	NA	NA	2014
2588	GALNS	N-acetylgalactosamine-6-sulfatase	MPS type IVA (Morquio syndrome A)	Early Studies in Humans	Diagnosis	Genotyping	Deoxyribonucleic acid	2357562	NA	European Human Genetics Conference	A new MRM-MS assay for the diagnosis of mucopolycaccharidosis type IVA (Morquio a disease) in dry blood spots	NA	NA	NA	2015
2588	GALNS	N-acetylgalactosamine-6-sulfatase	MPS type IVA (Morquio syndrome A)	Early Studies in Humans	Diagnosis	Genotyping	Deoxyribonucleic acid	2358906	NA	European Human Genetics Conference	A novel mutation of GALNS gene in mucopolysaccharidosis type 4A	NA	NA	NA	2015
2588	GALNS	N-acetylgalactosamine-6-sulfatase	MPS type IVA (Morquio syndrome A)	Early Studies in Humans	Diagnosis	Genotyping	Deoxyribonucleic acid	2397934	NA	Annual Symposium of the Society for the Study of Inborn Errors of Metabolism (SSIEM)	Molecular analysis of 22 patients with mucopolysacchatidosis IVA from Poland, Belarus and Kazakhstan identifies 6 novel GALNS mutations	NA	NA	NA	2015
2588	GALNS	N-acetylgalactosamine-6-sulfatase	MPS type IVA (Morquio syndrome A)	Early Studies in Humans	Diagnosis	Genotyping	Deoxyribonucleic acid	2549518	NA	Annual Symposium of the Society for the Study of Inborn Errors of Metabolism (SSIEM)	Clinical, radiographic, and genetic features of Korean patients with Morquio A syndrome	NA	NA	NA	2016
2588	GALNS	N-acetylgalactosamine-6-sulfatase	MPS type IVA (Morquio syndrome A)	Early Studies in Humans	Diagnosis	Genotyping	Deoxyribonucleic acid	2717097	NA	International Congress of Inborn Errors of Metabolism (ICIEM)	Early initiation of elosulfase alpha is associated to better outcomes in mucopolysaccharidosis IVA (MPS IVA)	NA	NA	NA	2017
2588	GALNS	N-acetylgalactosamine-6-sulfatase	MPS type IVA (Morquio syndrome A)	Early Studies in Humans	Diagnosis	Genotyping	Deoxyribonucleic acid	2718880	NA	International Congress of Inborn Errors of Metabolism (ICIEM)	Molecular characterization of MPS IVA patients in andean region of colombia	NA	NA	NA	2017
2588	GALNS	N-acetylgalactosamine-6-sulfatase	MPS type IVA (Morquio syndrome A)	Early Studies in Humans	Diagnosis	Genotyping	Deoxyribonucleic acid	2781323	NA	International Congress of Inborn Errors of Metabolism (ICIEM)	Clinical and genetic characteristics of mucopolysaccharidosis type IV A (Morquio A syndrome) in Russian patients	NA	NA	NA	2017
2588	GALNS	N-acetylgalactosamine-6-sulfatase	MPS type IVA (Morquio syndrome A)	Early Studies in Humans	Diagnosis	Genotyping	Deoxyribonucleic acid	3071099	NA	Annual Symposium of the Society for the Study of Inborn Errors of Metabolism (SSIEM)	Clinical characteristics of french-canadians with morquio a syndrome	NA	NA	NA	2019
2588	GALNS	N-acetylgalactosamine-6-sulfatase	MPS type IVA (Morquio syndrome A)	Early Studies in Humans	Diagnosis	Genotyping	Deoxyribonucleic acid	3178414	32216080	American Journal of Medical Genetics. Part A	Natural history of the oldest known females with mucopolysaccharidosis type IVA (Morquio A syndrome)	182	6	1491	2020
2588	GALNS	N-acetylgalactosamine-6-sulfatase	MPS type IVA (Morquio syndrome A)	Early Studies in Humans	Diagnosis	Genotyping	Deoxyribonucleic acid	3309278	NA	Annual Clinical Genetics Meeting	The use of skeletal dysplasia gene panel for differential diagnosis of Mucopolysaccharidoses in Brazil: Results from a pilot diagnostic program	NA	NA	NA	2021
2588	GALNS	N-acetylgalactosamine-6-sulfatase	MPS type IVA (Morquio syndrome A)	Early Studies in Humans	Diagnosis	Genotyping	Deoxyribonucleic acid	3328608	NA	European Congress of Endocrinology (ECE)	Case of mucopolisaccharidosis type 4A (Morquio 4)	NA	NA	NA	2021
2588	GALNS	N-acetylgalactosamine-6-sulfatase	MPS type IVA (Morquio syndrome A)	Early Studies in Humans	Diagnosis	Genotyping	Deoxyribonucleic acid	3526636	NA	Annual Meeting of the American Society of Human Genetics (ASHG)	Importance of the reclassification of the clinical significance of new genetic variants in non-classical mucopolysaccharidosis type IV A	NA	NA	NA	2022
2588	GALNS	N-acetylgalactosamine-6-sulfatase	MPS type IVA (Morquio syndrome A)	Early Studies in Humans	Diagnosis	High throughput nucleotide sequencing	Deoxyribonucleic acid	3459275	NA	Clinica Chimica Acta	Molecular analysis and novel variation identification of Chinese pedigrees with mucopolysaccharidosis using targeted next-generation sequencing	524	NA	194	2022
2588	GALNS	N-acetylgalactosamine-6-sulfatase	MPS type IVA (Morquio syndrome A)	Early Studies in Humans	Diagnosis	High throughput nucleotide sequencing	Deoxyribonucleic acid	3495390	NA	Annual Symposium of the Society for the Study of Inborn Errors of Metabolism (SSIEM)	GALNS p.P77R variant: A likely founder variant causing Mucopolysaccaridosis IVA syndrome in Gujarati-Indian population	NA	NA	NA	2022
2588	GALNS	N-acetylgalactosamine-6-sulfatase	MPS type IVA (Morquio syndrome A)	Early Studies in Humans	Diagnosis	High throughput nucleotide sequencing	Deoxyribonucleic acid	3496310	NA	Annual Symposium of the Society for the Study of Inborn Errors of Metabolism (SSIEM)	RNA analysis of the GALNS transcript reveals novel pathogenic mechanisms associated with Morquio syndrome A	NA	NA	NA	2022
2588	GALNS	N-acetylgalactosamine-6-sulfatase	MPS type IVA (Morquio syndrome A)	Early Studies in Humans	Diagnosis	High throughput nucleotide sequencing	Messenger ribonucleic acid	3496310	NA	Annual Symposium of the Society for the Study of Inborn Errors of Metabolism (SSIEM)	RNA analysis of the GALNS transcript reveals novel pathogenic mechanisms associated with Morquio syndrome A	NA	NA	NA	2022
2588	GALNS	N-acetylgalactosamine-6-sulfatase	MPS type IVA (Morquio syndrome A)	Early Studies in Humans	Diagnosis	Liquid chromatography/mass spectrometry	Blood	1974004	23315484	Clinical Chemistry	High-throughput assay of 9 lysosomal enzymes for newborn screening	59	3	502	2013
2588	GALNS	N-acetylgalactosamine-6-sulfatase	MPS type IVA (Morquio syndrome A)	Early Studies in Humans	Diagnosis	Not specified	Not specified	2903417	NA	Annual International Symposium on Mucopolysaccharidoses and Related Diseases	Mucopolysaccharidosis type IVA (Morquio A) and spondylo-epiphyseal dysplasia, maroteaux type (pseudo-Morquio syndrome type 2): A diagnostic conundrom	NA	NA	NA	2018
2588	GALNS	N-acetylgalactosamine-6-sulfatase	MPS type IVA (Morquio syndrome A)	Early Studies in Humans	Diagnosis	Polymerase chain reaction	Deoxyribonucleic acid	2249873	25137622	Human Mutation	Morquio a syndrome-associated mutations: A review of alterations in the GALNS gene and a new locus-specific database	35	11	1271	2014
2588	GALNS	N-acetylgalactosamine-6-sulfatase	MPS type IVA (Morquio syndrome A)	Early Studies in Humans	Diagnosis	Polymerase chain reaction	Deoxyribonucleic acid	3071103	NA	Annual Symposium of the Society for the Study of Inborn Errors of Metabolism (SSIEM)	Mucopolysaccharidosis type IVA with a novel variant in GALNS gene missed by the whole exome and detected by whole genome sequencing	NA	NA	NA	2019
2588	GALNS	N-acetylgalactosamine-6-sulfatase	MPS type IVA (Morquio syndrome A)	Early Studies in Humans	Diagnosis	Polymerase chain reaction plus direct sequencing	Blood	3035201	31200731	Orphanet Journal of Rare Diseases	Clinical, biochemical and genetic profiles of patients with mucopolysaccharidosis type IVA (Morquio A syndrome) in Malaysia: The first national natural history cohort study	14	1	143	2019
2588	GALNS	N-acetylgalactosamine-6-sulfatase	MPS type IVA (Morquio syndrome A)	Early Studies in Humans	Diagnosis	Polymerase chain reaction plus direct sequencing	Deoxyribonucleic acid	1720852	NA	Annual Symposium of the Society for the Study of Inborn Errors of Metabolism (SSIEM)	Report of two common mutations and five novel mutations of GALNS gene in Korean patients with mucopolysaccharidosis type IVA	NA	NA	NA	2011
2588	GALNS	N-acetylgalactosamine-6-sulfatase	MPS type IVA (Morquio syndrome A)	Early Studies in Humans	Diagnosis	Polymerase chain reaction plus direct sequencing	Deoxyribonucleic acid	1832409	NA	Annual Clinical Genetics Meeting	A case of mild Morquio syndrome IVA identified with enzyme testing	NA	NA	NA	2012
2588	GALNS	N-acetylgalactosamine-6-sulfatase	MPS type IVA (Morquio syndrome A)	Early Studies in Humans	Diagnosis	Polymerase chain reaction plus direct sequencing	Deoxyribonucleic acid	1875161	NA	Annual Meeting of the American Association for Clinical Chemistry (AACC)	Five novel mutations of GALNS in Korean patients with mucopolysaccharidosis IVA	NA	NA	NA	2012
2588	GALNS	N-acetylgalactosamine-6-sulfatase	MPS type IVA (Morquio syndrome A)	Early Studies in Humans	Diagnosis	Polymerase chain reaction plus direct sequencing	Deoxyribonucleic acid	2073564	NA	Annual Meeting of the American Society of Human Genetics (ASHG)	Practical strategies for the identification of common mutations in Mucopolysaccharidosis IVA patients	NA	NA	NA	2013
2588	GALNS	N-acetylgalactosamine-6-sulfatase	MPS type IVA (Morquio syndrome A)	Early Studies in Humans	Diagnosis	Polymerase chain reaction plus direct sequencing	Deoxyribonucleic acid	2227281	NA	Clinica Chimica Acta	Molecular characteristics of patients with glycosaminoglycan storage disorders in Russia	436	NA	112	2014
2588	GALNS	N-acetylgalactosamine-6-sulfatase	MPS type IVA (Morquio syndrome A)	Early Studies in Humans	Diagnosis	Polymerase chain reaction plus direct sequencing	Deoxyribonucleic acid	2252463	NA	Annual Meeting of the American Society of Human Genetics (ASHG)	Morquio syndrome: New heterozygous mutation of the GALNS gene in two siblings from South-West Colombia	NA	NA	NA	2014
2588	GALNS	N-acetylgalactosamine-6-sulfatase	MPS type IVA (Morquio syndrome A)	Early Studies in Humans	Diagnosis	Polymerase chain reaction plus direct sequencing	Deoxyribonucleic acid	2311877	25545067	Human Mutation	Optimizing the molecular diagnosis of GALNS: Novel methods to define and characterize morquio-a syndrome-associated mutations	36	3	357	2015
2588	GALNS	N-acetylgalactosamine-6-sulfatase	MPS type IVA (Morquio syndrome A)	Early Studies in Humans	Diagnosis	Polymerase chain reaction plus direct sequencing	Deoxyribonucleic acid	2457743	26502894	Journal of Medical Genetics	A targeted next-generation sequencing assay for the molecular diagnosis of genetic disorders with orodental involvement	53	2	98	2016
2588	GALNS	N-acetylgalactosamine-6-sulfatase	MPS type IVA (Morquio syndrome A)	Early Studies in Humans	Diagnosis	Polymerase chain reaction plus direct sequencing	Deoxyribonucleic acid	2553932	NA	Annual Symposium of the Society for the Study of Inborn Errors of Metabolism (SSIEM)	Four novel mutations in the N-acetylgalactosamitte-6-sulfate sulfatase gene among Egyptian patients with Morquio A disease	NA	NA	NA	2016
2588	GALNS	N-acetylgalactosamine-6-sulfatase	MPS type IVA (Morquio syndrome A)	Early Studies in Humans	Diagnosis	Polymerase chain reaction plus direct sequencing	Deoxyribonucleic acid	2662531	NA	European Human Genetics Conference	Clinical and molecular findings in Turkish patients with MPS IV	NA	NA	NA	2017
2588	GALNS	N-acetylgalactosamine-6-sulfatase	MPS type IVA (Morquio syndrome A)	Early Studies in Humans	Diagnosis	Polymerase chain reaction plus direct sequencing	Deoxyribonucleic acid	2734715	28844463	Clinica Chimica Acta	Clinical, biochemical and molecular features of Iranian families with mucopolysaccharidosis: A case series	474	NA	88	2017
2588	GALNS	N-acetylgalactosamine-6-sulfatase	MPS type IVA (Morquio syndrome A)	Early Studies in Humans	Diagnosis	Polymerase chain reaction plus direct sequencing	Deoxyribonucleic acid	2899569	29966168	Prenatal Diagnosis	Early prenatal diagnosis of lysosomal storage disorders by enzymatic and molecular analysis	38	10	779	2018
2588	GALNS	N-acetylgalactosamine-6-sulfatase	MPS type IVA (Morquio syndrome A)	Early Studies in Humans	Diagnosis	Real time polymerase chain reaction	Deoxyribonucleic acid	2250528	25252036	American Journal of Medical Genetics. Part A	GALNS mutations in Indian patients with mucopolysaccharidosis IVA	164	11	2793	2014
2588	GALNS	N-acetylgalactosamine-6-sulfatase	MPS type IVA (Morquio syndrome A)	Early Studies in Humans	Risk Factor	Amplification refractory mutation system PCR	Deoxyribonucleic acid	2073564	NA	Annual Meeting of the American Society of Human Genetics (ASHG)	Practical strategies for the identification of common mutations in Mucopolysaccharidosis IVA patients	NA	NA	NA	2013
2588	GALNS	N-acetylgalactosamine-6-sulfatase	MPS type IVA (Morquio syndrome A)	Early Studies in Humans	Risk Factor	Genotyping	Deoxyribonucleic acid	3070771	NA	Annual Symposium of the Society for the Study of Inborn Errors of Metabolism (SSIEM)	Identification of missense mutation c.230C greater than G (p.P77R) as a founder mutation for Morquio-A disease in Indian Gujarati patients	NA	NA	NA	2019
2588	GALNS	N-acetylgalactosamine-6-sulfatase	MPS type IVA (Morquio syndrome A)	Experimental	Diagnosis	Not specified	Blood	1720852	NA	Annual Symposium of the Society for the Study of Inborn Errors of Metabolism (SSIEM)	Report of two common mutations and five novel mutations of GALNS gene in Korean patients with mucopolysaccharidosis type IVA	NA	NA	NA	2011
2588	GALNS	N-acetylgalactosamine-6-sulfatase	MPS type VII (Sly syndrome)	Early Studies in Humans	Diagnosis	Enzymatic activity assay	Cell lysates	2652455	28207930	Prenatal Diagnosis	Elevation of glycosaminoglycans in the amniotic fluid of a fetus with mucopolysaccharidosis VII	37	5	435	2017
2588	GALNS	N-acetylgalactosamine-6-sulfatase	Mucopolysaccharidosis (MPS)	Early Studies in Humans	Diagnosis	Genotyping	Deoxyribonucleic acid	2555541	NA	Annual Symposium of the Society for the Study of Inborn Errors of Metabolism (SSIEM)	Four-years study in 137 Russian patients with mucopolysaccharidosis (MPS)	NA	NA	NA	2016
2588	GALNS	N-acetylgalactosamine-6-sulfatase	Mucopolysaccharidosis (MPS)	Early Studies in Humans	Diagnosis	Genotyping	Deoxyribonucleic acid	2903385	NA	Annual International Symposium on Mucopolysaccharidoses and Related Diseases	Clusters of mucopolysaccharidoses: Five examples from brazil and ecuador	NA	NA	NA	2018
2588	GALNS	N-acetylgalactosamine-6-sulfatase	Mucopolysaccharidosis (MPS)	Early Studies in Humans	Diagnosis	High throughput nucleotide sequencing	Deoxyribonucleic acid	2396865	26274329	PLoS ONE	Targeted next-generation sequencing for clinical diagnosis of 561 mendelian diseases	10	8	NA	2015
2588	GALNS	N-acetylgalactosamine-6-sulfatase	Mucopolysaccharidosis (MPS)	Early Studies in Humans	Risk Factor	Exome sequencing	Deoxyribonucleic acid	3362226	NA	European Human Genetics Conference	Determination of the population allelic frequency of the variants of the MPS complex in Southwestern Colombia	NA	NA	NA	2021
2588	GALNS	N-acetylgalactosamine-6-sulfatase	Multiple sclerosis	Early Studies in Humans	Risk Factor	High throughput nucleotide sequencing	Deoxyribonucleic acid	3422970	34874980	PLoS ONE	CD8+ cell somatic mutations in multiple sclerosis patients and controls-Enrichment of mutations in STAT3 and other genes implicated in hematological malignancies	16	12	NA	2021
2588	GALNS	N-acetylgalactosamine-6-sulfatase	Multiple sulfatase deficiency	Early Studies in Humans	Diagnosis	Not specified	Urine	1894669	NA	Annual Symposium of the Society for the Study of Inborn Errors of Metabolism (SSIEM)	Multiple sulfatase deficiency - Report of a novel mutation in an Indian family	NA	NA	NA	2012
2588	GALNS	N-acetylgalactosamine-6-sulfatase	Osteochondrodysplasia	Late Studies in Humans	Diagnosis	Genotyping	Deoxyribonucleic acid	2976260	30408610	Bone	Phenotyping and genotyping of skeletal dysplasias: Evolution of a center and a decade of experience in India	120	NA	204	2019
2588	GALNS	N-acetylgalactosamine-6-sulfatase	Parkinson's disease	Late Studies in Humans	Risk Factor	Genotyping	Deoxyribonucleic acid	3381075	NA	International Congress of Parkinson's Disease and Movement Disorders	Lysosomal storage disorder genes variants in Parkinson's disease: A large cohort study in Chinese mainland population	NA	NA	NA	2021
2588	GALNS	N-acetylgalactosamine-6-sulfatase	Pneumonia, infectious	Early Studies in Humans	Diagnosis	Enzyme-linked immunosorbent assay	Serum	3106247	31704862	Anticancer Research	N-acetylgalactosamine-6-sulfatase (GALNS), similar to glycodelin, is a potential general biomarker for multiple malignancies	39	11	6317	2019
2588	GALNS	N-acetylgalactosamine-6-sulfatase	Schizophrenia	Experimental	Disease Profiling	Oligonucleotide array analysis	Messenger ribonucleic acid	3352096	33070392	European Journal of Neuroscience	Molecular signature of extracellular matrix pathology in schizophrenia	53	12	3960	2021
2588	GALNS	N-acetylgalactosamine-6-sulfatase	Schizophrenia	Late Studies in Humans	Predicting Treatment Efficacy	Genotyping	Deoxyribonucleic acid	2588467	27846195	Pharmacogenetics and Genomics	Genome-wide association study of paliperidone efficacy	27	1	7	2017
2588	GALNS	N-acetylgalactosamine-6-sulfatase	Small for gestational age infants	Early Studies in Humans	Diagnosis	Comparative genomic hybridization array	Deoxyribonucleic acid	2264603	24878679	European Journal of Endocrinology	Genome-wide screening of copy number variants in children born small for gestational age reveals several candidate genes involved in growth pathways	171	2	253	2014
2588	GALNS	N-acetylgalactosamine-6-sulfatase	Spondyloepiphyseal dysplasia tarda, X-linked	Early Studies in Humans	Diagnosis	Polymerase chain reaction plus direct sequencing	Deoxyribonucleic acid	2457743	26502894	Journal of Medical Genetics	A targeted next-generation sequencing assay for the molecular diagnosis of genetic disorders with orodental involvement	53	2	98	2016
2588	GALNS	N-acetylgalactosamine-6-sulfatase	Triple negative breast cancer	Early Studies in Humans	Prognosis	Liquid chromatography/mass spectrometry	Tissue	3286791	32920739	Breast Cancer Research and Treatment	Quantitative proteomics reveals stage-specific protein regulation of triple negative breast cancer	185	1	39	2021
2588	GALNS	N-acetylgalactosamine-6-sulfatase	Triple negative breast cancer	Experimental	Disease Profiling	Liquid chromatography/mass spectrometry	Cell lysates	3482839	35981243	Journal of Proteome Research	Glycoproteomics identifies plexin-b3 as a targetable cell surface protein required for the growth and invasion of triple-negative breast cancer cells	21	9	2224	2022
54414	SIAE	Sialate O-acetylesterase	Acute kidney injury	Experimental	Disease Profiling	High pressure liquid chromatography	Urine	3230335	32856461	Biomarkers in Medicine	iTRAQ-based comparative proteomics analysis reveals specific urinary biomarkers for various kidney diseases	14	10	839	2020
54414	SIAE	Sialate O-acetylesterase	Acute myeloid leukemia	Experimental	Disease Profiling	Expression profiling array analysis	Messenger ribonucleic acid	2225241	24651097	Leukemia	Prognostic gene mutations and distinct gene- and microRNA-expression signatures in acute myeloid leukemia with a sole trisomy 8	28	8	1754	2014
54414	SIAE	Sialate O-acetylesterase	Addison disease	Late Studies in Humans	Risk Factor	Polymerase chain reaction	Deoxyribonucleic acid	1827931	NA	Meeting of the Society for Endocrinology and BES	Rare variants of sialic acid acetylesterase in autoimmune Addisons disease	NA	NA	NA	2012
54414	SIAE	Sialate O-acetylesterase	Age-related macular degeneration (AMD)	Experimental	Disease Profiling	Liquid chromatography/mass spectrometry	Vitreous humor	2860608	30025106	Investigative Ophthalmology and Visual Science	The proteomic landscape in the vitreous of patients with age-related and diabetic retinal disease	59	4	AMD31	2018
54414	SIAE	Sialate O-acetylesterase	Amyotrophic lateral sclerosis	Experimental	Disease Profiling	High pressure liquid chromatography	Cerebrospinal fluid	2793380	29331073	Annals of Neurology	Cerebrospinal fluid macrophage biomarkers in amyotrophic lateral sclerosis	83	2	258	2018
54414	SIAE	Sialate O-acetylesterase	Atopic dermatitis	Experimental	Disease Profiling	Liquid chromatography/mass spectrometry	Tissue	3347522	NA	Experimental Dermatology	Proteomic analysis from skin swabs reveals a new set of proteins identifying skin impairment in atopic dermatitis	30	6	811	2021
54414	SIAE	Sialate O-acetylesterase	Autoimmune disease	Experimental	Risk Factor	Genotyping	Deoxyribonucleic acid	1523563	NA	Nature	Functionally defective germline variants of sialic acid acetylesterase in autoimmunity	466	7303	243	2010
54414	SIAE	Sialate O-acetylesterase	Azoospermia non-obstructive	Early Studies in Humans	Diagnosis	Liquid chromatography/mass spectrometry	Seminal plasma	1788945	22188163	Journal of Proteome Research	Analysis of seminal plasma from patients with non-obstructive azoospermia and identification of candidate biomarkers of male infertility	11	3	1503	2012
54414	SIAE	Sialate O-acetylesterase	Cancer, breast	Experimental	Disease Profiling	Mass spectrometry	Cell lysates	2401755	26025324	Journal of the National Cancer Institute	Carboxylesterase 2 as a determinant of response to irinotecan and neoadjuvant FOLFIRINOX therapy in pancreatic ductal adenocarcinoma	107	8	NA	2015
54414	SIAE	Sialate O-acetylesterase	Cancer, breast	Experimental	Monitoring Treatment Efficacy	Oligonucleotide array analysis	Messenger ribonucleic acid	1528086	20596626	Oncology Reports	Time-dependently expressed markers and the characterization for premature senescence induced by ionizing radiation in MCF7	24	2	395	2010
54414	SIAE	Sialate O-acetylesterase	Cancer, breast	Experimental	Monitoring Treatment Efficacy	Oligonucleotide array analysis	Messenger ribonucleic acid	1736835	20458559	Medical Oncology	Essential role of cell cycle regulatory genes p21 and p27 expression in inhibition of breast cancer cells by arsenic trioxide	28	4	1225	2011
54414	SIAE	Sialate O-acetylesterase	Cancer, colon	Experimental	Disease Profiling	Mass spectrometry	Cell lysates	2401755	26025324	Journal of the National Cancer Institute	Carboxylesterase 2 as a determinant of response to irinotecan and neoadjuvant FOLFIRINOX therapy in pancreatic ductal adenocarcinoma	107	8	NA	2015
54414	SIAE	Sialate O-acetylesterase	Cancer, colorectal	Early Studies in Humans	Predicting Treatment Efficacy	Mass spectrometry	Tissue	2588572	27270312	Oncotarget	Quantitative proteomics reveals that distant recurrence-associated protein R-Ras and Transgelin predict post-surgical survival in patients with Stage III colorectal cancer	7	28	43868	2016
54414	SIAE	Sialate O-acetylesterase	Cancer, colorectal	Experimental	Disease Profiling	Liquid chromatography/mass spectrometry	Cell lysates	2251449	25216327	Journal of Proteome Research	Discovery of melanotransferrin as a serological marker of colorectal cancer by secretome analysis and quantitative proteomics	13	11	4919	2014
54414	SIAE	Sialate O-acetylesterase	Cancer, colorectal	Experimental	Disease Profiling	Liquid chromatography/mass spectrometry	Tissue	1846493	NA	Journal of Proteome Research	Identification of EFEMP2 as a serum biomarker for the early detection of colorectal cancer with lectin affinity capture assisted secretome analysis of cultured fresh tissues	11	6	3281	2012
54414	SIAE	Sialate O-acetylesterase	Cancer, colorectal	Experimental	Risk Factor	Not specified	Messenger ribonucleic acid	2384739	26253105	Arthritis Research and Therapy	Knowledge-based analysis of genetic associations of rheumatoid arthritis to inform studies searching for pleiotropic genes: A literature review and network analysis	17	NA	202	2015
54414	SIAE	Sialate O-acetylesterase	Cancer, endometrium (adenocarcinoma)	Experimental	Disease Profiling	High throughput nucleotide sequencing	Deoxyribonucleic acid	2456076	26592504	Journal of Pathology	Uterine adenosarcomas are mesenchymal neoplasms	238	3	381	2016
54414	SIAE	Sialate O-acetylesterase	Cancer, fallopian tube	Experimental	Disease Profiling	Oligonucleotide array analysis	Messenger ribonucleic acid	2476492	26415052	Journal of Pathology	In vitro and in vivo correlates of physiological and neoplastic human Fallopian tube stem cells	238	4	519	2016
54414	SIAE	Sialate O-acetylesterase	Cancer, kidney	Experimental	Disease Profiling	Liquid chromatography/mass spectrometry	Tissue	2143107	24548857	British Journal of Cancer	Quantitative proteomics in resected renal cancer tissue for biomarker discovery and profiling	110	6	1622	2014
54414	SIAE	Sialate O-acetylesterase	Cancer, liver (hepatocellular carcinoma)	Experimental	Disease Profiling	Genotyping	Messenger ribonucleic acid	2127165	24512821	Journal of Hepatology	Sequential transcriptome analysis of human liver cancer indicates late stage acquisition of malignant traits	60	2	346	2014
54414	SIAE	Sialate O-acetylesterase	Cancer, liver (hepatocellular carcinoma)	Experimental	Disease Profiling	Polymerase chain reaction plus direct sequencing	Deoxyribonucleic acid	2127165	24512821	Journal of Hepatology	Sequential transcriptome analysis of human liver cancer indicates late stage acquisition of malignant traits	60	2	346	2014
54414	SIAE	Sialate O-acetylesterase	Cancer, lung (non-small cell) (NSCLC)	Experimental	Disease Profiling	Liquid chromatography/mass spectrometry	Urine	3335792	33565687	Cancer Science	Urinary malate dehydrogenase 2 is a new biomarker for early detection of non-small-cell lung cancer	112	6	2349	2021
54414	SIAE	Sialate O-acetylesterase	Cancer, lung (non-small cell) (NSCLC)	Experimental	Disease Profiling	Mass spectrometry	Cell lysates	2401755	26025324	Journal of the National Cancer Institute	Carboxylesterase 2 as a determinant of response to irinotecan and neoadjuvant FOLFIRINOX therapy in pancreatic ductal adenocarcinoma	107	8	NA	2015
54414	SIAE	Sialate O-acetylesterase	Cancer, lung (small cell) (SCLC)	Experimental	Disease Profiling	Mass spectrometry	Cell lysates	2401755	26025324	Journal of the National Cancer Institute	Carboxylesterase 2 as a determinant of response to irinotecan and neoadjuvant FOLFIRINOX therapy in pancreatic ductal adenocarcinoma	107	8	NA	2015
54414	SIAE	Sialate O-acetylesterase	Cancer, ovary	Experimental	Disease Profiling	Mass spectrometry	Cell lysates	2401755	26025324	Journal of the National Cancer Institute	Carboxylesterase 2 as a determinant of response to irinotecan and neoadjuvant FOLFIRINOX therapy in pancreatic ductal adenocarcinoma	107	8	NA	2015
54414	SIAE	Sialate O-acetylesterase	Cancer, ovary (serous)	Early Studies in Humans	Predicting Treatment Efficacy	Real time reverse transcriptase-polymerase chain reaction	Messenger ribonucleic acid	2352477	25748058	Journal of Proteome Research	Elevated AKAP12 in paclitaxel-resistant serous ovarian cancer cells is prognostic and predictive of poor survival in patients	14	4	1900	2015
54414	SIAE	Sialate O-acetylesterase	Cancer, pancreas (ductal adenocarcinoma)	Experimental	Disease Profiling	Liquid chromatography/mass spectrometry	Cell lysates	1783457	22050456	Journal of Proteome Research	Proteomic analysis reveals warburg effect and anomalous metabolism of glutamine in pancreatic cancer cells	11	2	554	2012
54414	SIAE	Sialate O-acetylesterase	Cancer, pancreas (ductal adenocarcinoma)	Experimental	Disease Profiling	Mass spectrometry	Cell lysates	2401755	26025324	Journal of the National Cancer Institute	Carboxylesterase 2 as a determinant of response to irinotecan and neoadjuvant FOLFIRINOX therapy in pancreatic ductal adenocarcinoma	107	8	NA	2015
54414	SIAE	Sialate O-acetylesterase	Cancer, prostate	Experimental	Disease Profiling	Mass spectrometry	Tissue	2216755	24741114	Molecular & Cellular Proteomics	Glycoproteomic analysis of prostate cancer tissues by SWATH mass spectrometry discovers n-acylethanolamine acid amidase and protein tyrosine kinase 7 as signatures for tumor aggressiveness	13	7	1753	2014
54414	SIAE	Sialate O-acetylesterase	Cancer, stomach	Experimental	Monitoring Treatment Efficacy	Oligonucleotide array analysis	Messenger ribonucleic acid	1514911	20217129	Journal of Cancer Research and Clinical Oncology	Identification of genes related to a synergistic effect of taxane and suberoylanilide hydroxamic acid combination treatment in gastric cancer cells	136	12	1901	2010
54414	SIAE	Sialate O-acetylesterase	Cancer thyroid, papillary	Experimental	Disease Profiling	Oligonucleotide array analysis	Messenger ribonucleic acid	1401851	17252232	Virchows Archiv	Expression microarray analysis of papillary thyroid carcinoma and benign thyroid tissue: Emphasis on the follicular variant and potential markers of malignancy	450	3	249	2007
54414	SIAE	Sialate O-acetylesterase	Cardiomyopathy, dilated (congestive)	Experimental	Disease Profiling	Liquid chromatography/mass spectrometry	Tissue	1684373	21417265	Journal of Proteome Research	Characterization of the human myocardial proteome in inflammatory dilated cardiomyopathy by label-free quantitative shotgun proteomics of heart biopsies	10	5	2161	2011
54414	SIAE	Sialate O-acetylesterase	Chronic kidney disease	Experimental	Disease Profiling	High pressure liquid chromatography	Urine	3230335	32856461	Biomarkers in Medicine	iTRAQ-based comparative proteomics analysis reveals specific urinary biomarkers for various kidney diseases	14	10	839	2020
54414	SIAE	Sialate O-acetylesterase	Chronic myeloid leukemia	Experimental	Monitoring Treatment Efficacy	Oligonucleotide array analysis	Messenger ribonucleic acid	1064289	17009037	Cancer Chemotherapy and Pharmacology	cDNA microarray study to identify expression changes relevant for apoptosis in K562 cells co-treated with amifostine and imatinib	59	3	349	2007
54414	SIAE	Sialate O-acetylesterase	Colorectal adenoma	Experimental	Disease Profiling	Liquid chromatography/mass spectrometry	Feces	3145579	31784980	Journal of Pathology	Proteins in stool as biomarkers for non-invasive detection of colorectal adenomas with high risk of progression	250	3	288	2020
54414	SIAE	Sialate O-acetylesterase	Common variable immunodeficiency	Experimental	Disease Profiling	Polymerase chain reaction plus direct sequencing	Deoxyribonucleic acid	2406030	26122175	Clinical Immunology	Application of whole genome and RNA sequencing to investigate the genomic landscape of common variable immunodeficiency disorders	160	2	301	2015
54414	SIAE	Sialate O-acetylesterase	Dementia, Alzheimer type	Early Studies in Humans	Diagnosis	Genotyping	Deoxyribonucleic acid	2263705	25419706	Nature Medicine	A rare mutation in UNC5C predisposes to late-onset Alzheimer's disease and increases neuronal cell death	20	12	1452	2014
54414	SIAE	Sialate O-acetylesterase	Dementia, Alzheimer type	Early Studies in Humans	Diagnosis	High throughput nucleotide sequencing	Messenger ribonucleic acid	2289280	25548427	Disease Markers	RNA-Seq data mining: Downregulation of NeuroD6 serves as a possible biomarker for Alzheimer's disease brains	2014	NA	123165	2014
54414	SIAE	Sialate O-acetylesterase	Dementia, Alzheimer type	Experimental	Disease Profiling	Liquid chromatography/mass spectrometry	Urine	2944500	30320578	Journal of Alzheimer's Disease	Early candidate urine biomarkers for detecting Alzheimer's disease before amyloid-beta plaque deposition in an APP (swe)/PSEN1dE9 transgenic mouse model	66	2	613	2018
54414	SIAE	Sialate O-acetylesterase	Diabetes type 1	Experimental	Disease Profiling	High pressure liquid chromatography	Urine	3195512	32453760	PLoS ONE	Urinary proteomics links keratan sulfate degradation and lysosomal enzymes to early type 1 diabetes	15	5	NA	2020
54414	SIAE	Sialate O-acetylesterase	Diabetes type 1	Experimental	Risk Factor	Genotyping	Deoxyribonucleic acid	1523563	NA	Nature	Functionally defective germline variants of sialic acid acetylesterase in autoimmunity	466	7303	243	2010
54414	SIAE	Sialate O-acetylesterase	Diabetes type 2	Early Studies in Humans	Diagnosis	High throughput nucleotide sequencing	Messenger ribonucleic acid	3183859	32084158	PLoS ONE	Genome wide analysis of gene expression changes in skin from patients with type 2 diabetes	15	2	NA	2020
54414	SIAE	Sialate O-acetylesterase	Dry macular degeneration	Experimental	Disease Profiling	Liquid chromatography/mass spectrometry	Vitreous humor	2860608	30025106	Investigative Ophthalmology and Visual Science	The proteomic landscape in the vitreous of patients with age-related and diabetic retinal disease	59	4	AMD31	2018
54414	SIAE	Sialate O-acetylesterase	Encephalomyelitis, autoimmune	Experimental	Monitoring Treatment Efficacy	Oligonucleotide array analysis	Messenger ribonucleic acid	2730861	NA	Joint Triennial Congress of the European and Americas Committees for Treatment and Research in Multiple Sclerosis (ECTRIMS/ACTRIMS)	Amelioration of secondary progressive experimental autoimmune encephalomyelitis by restoring mitochondrial energy production in a GOT2-dependent manner	NA	NA	NA	2017
54414	SIAE	Sialate O-acetylesterase	Ependymoma	Experimental	Disease Profiling	Real time reverse transcriptase-polymerase chain reaction	Messenger ribonucleic acid	2106543	24077346	Clinical Cancer Research	PI3K pathway activation provides a novel therapeutic target for pediatric ependymoma and is an independent marker of progression-free survival	19	23	6450	2013
54414	SIAE	Sialate O-acetylesterase	Fallot's tetralogy	Experimental	Disease Profiling	High throughput nucleotide sequencing	Messenger ribonucleic acid	2568514	27496870	Cardiovascular Research	Comparative DNA methylation and gene expression analysis identifies novel genes for structural congenital heart diseases	112	1	464	2016
54414	SIAE	Sialate O-acetylesterase	Glioblastoma	Experimental	Disease Profiling	Oligonucleotide array analysis	Messenger ribonucleic acid	1881573	22723309	Molecular Cancer Research	Identification of genomic targets of transcription factor Aebp1 and its role in survival of glioma cells	10	8	1039	2012
54414	SIAE	Sialate O-acetylesterase	Hypertension, pulmonary arterial	Experimental	Disease Profiling	Liquid chromatography/mass spectrometry-mass Spectrometry	Tissue	3297205	33021405	American Journal of Respiratory and Critical Care Medicine	Oxidized DNA precursors cleanup by NUDT1 contributes to vascular remodeling in pulmonary arterial hypertension	203	5	614	2021
54414	SIAE	Sialate O-acetylesterase	Infection, respiratory syncytial virus (RSV)	Experimental	Disease Profiling	Liquid chromatography/mass spectrometry	Cell lysates	3176998	32075873	Molecular & Cellular Proteomics	The secretome profiling of a pediatric airway epithelium infected with hRSV identified aberrant Apical/Basolateral trafficking and novel immune modulating (CXCL6, CXCL16, CSF3) and antiviral (CEACAM1) proteins*	19	5	793	2020
54414	SIAE	Sialate O-acetylesterase	Infection, Trichinella spiralis	Experimental	Diagnosis	Liquid chromatography/mass spectrometry-mass Spectrometry	Serum	3495830	35271623	PLoS ONE	Identification and profiling of Trichinella spiralis circulating antigens and proteins in sera of mice with trichinellosis	17	3	NA	2022
54414	SIAE	Sialate O-acetylesterase	Irritable bowel syndrome	Early Studies in Humans	Diagnosis	Liquid chromatography/mass spectrometry	Tissue	2810049	29529042	PLoS ONE	Protease signaling through protease activated receptor 1 mediate nerve activation by mucosal supernatants from irritable bowel syndrome but not from ulcerative colitis patients	13	3	NA	2018
54414	SIAE	Sialate O-acetylesterase	Leishmaniasis, visceral	Early Studies in Humans	Monitoring Treatment Efficacy	Oligonucleotide array analysis	Messenger ribonucleic acid	2693156	28370072	Parasite Immunology	Expression profiling of Sudanese visceral leishmaniasis patients pre- and post-treatment with sodium stibogluconate	39	6	NA	2017
54414	SIAE	Sialate O-acetylesterase	Louis-Bar syndrome (ataxia telangiectasia)	Experimental	Monitoring Treatment Efficacy	Oligonucleotide array analysis	Messenger ribonucleic acid	2829071	29608596	PLoS ONE	Proteomics and transcriptomics analyses of ataxia telangiectasia cells treated with Dexamethasone	13	4	NA	2018
54414	SIAE	Sialate O-acetylesterase	Megacolon, congenital (Hirschsprung disease )	Early Studies in Humans	Diagnosis	Oligonucleotide array analysis	Deoxyribonucleic acid	1851860	NA	PLoS Genetics	Genome-wide copy number analysis uncovers a new HSCR gene: NRG3	8	5	NA	2012
54414	SIAE	Sialate O-acetylesterase	Melanoma, malignant (cutaneous)	Early Studies in Humans	Predicting Treatment Efficacy	Liquid chromatography/mass spectrometry-mass Spectrometry	Plasma	3219142	32457125	Journal for Immunotherapy of Cancer	In-depth plasma proteomics reveals increase in circulating PD-1 during anti-PD-1 immunotherapy in patients with metastatic cutaneous melanoma	8	1	NA	2020
54414	SIAE	Sialate O-acetylesterase	Mesial temporal lobe epilepsy with hippocampal sclerosis	Experimental	Disease Profiling	Oligonucleotide array analysis	Messenger ribonucleic acid	3063350	30932156	Brain	Transcriptomic and genetic analyses reveal potential causal drivers for intractable partial epilepsy	142	6	1616	2019
54414	SIAE	Sialate O-acetylesterase	Multiple myeloma	Early Studies in Humans	Diagnosis	High throughput nucleotide sequencing	Messenger ribonucleic acid	3198316	NA	Annual Meeting of the American Association for Cancer Research (AACR)	Prognostic significance of esterase gene expression in multiple myeloma	NA	NA	NA	2020
54414	SIAE	Sialate O-acetylesterase	Multiple sclerosis, relapsing-remitting	Early Studies in Humans	Diagnosis	Liquid chromatography/mass spectrometry	Cerebrospinal fluid	2594844	27728768	Journal of Proteome Research	In-depth cerebrospinal fluid quantitative proteome and deglycoproteome analysis: Presenting a comprehensive picture of pathways and processes affected by multiple sclerosis	16	1	179	2017
54414	SIAE	Sialate O-acetylesterase	Nephritis, lupus	Experimental	Disease Profiling	Liquid chromatography/mass spectrometry	Urine	2982608	30525646	Journal of Proteome Research	Discovery and qualification of candidate urinary biomarkers of disease activity in lupus nephritis	18	3	1264	2019
54414	SIAE	Sialate O-acetylesterase	Neuroblastoma	Early Studies in Humans	Diagnosis	Real time reverse transcriptase-polymerase chain reaction	Messenger ribonucleic acid	1836950	21994039	Pediatric Blood & Cancer	Bone marrow of neuroblastoma patients shows downregulation of CXCL12 expression and presence of IFN signature	59	1	44	2012
54414	SIAE	Sialate O-acetylesterase	Neuroblastoma	Early Studies in Humans	Risk Factor	Exome sequencing	Deoxyribonucleic acid	2790237	29191970	Clinical Cancer Research	Whole-exome sequencing of cell-free DNA reveals temporo-spatial heterogeneity and identifies treatment-resistant clones in neuroblastoma	24	4	939	2018
54414	SIAE	Sialate O-acetylesterase	Osteoarthritis	Experimental	Disease Profiling	Liquid chromatography/mass spectrometry	Urine	2251464	25222917	Journal of Proteome Research	Urinary proteome profile predictive of disease activity in rheumatoid arthritis	13	11	5206	2014
54414	SIAE	Sialate O-acetylesterase	Pre-eclampsia	Early Studies in Humans	Diagnosis	Real time polymerase chain reaction	Messenger ribonucleic acid	1615763	21183218	Placenta (Eastbourne)	Transcriptional profiling of human placentas from pregnancies complicated by preeclampsia reveals disregulation of sialic acid acetylesterase and immune signalling pathways	32	2	175	2011
54414	SIAE	Sialate O-acetylesterase	Pre-eclampsia	Experimental	Disease Profiling	Oligonucleotide array analysis	Messenger ribonucleic acid	1615763	21183218	Placenta (Eastbourne)	Transcriptional profiling of human placentas from pregnancies complicated by preeclampsia reveals disregulation of sialic acid acetylesterase and immune signalling pathways	32	2	175	2011
54414	SIAE	Sialate O-acetylesterase	Primary biliary cholangitis	Late Studies in Humans	Risk Factor	Polymerase chain reaction plus direct sequencing	Deoxyribonucleic acid	1839908	22257840	Genes and Immunity	Association of primary biliary cirrhosis with variants in the CLEC16A, SOCS1, SPIB and SIAE immunomodulatory genes	13	4	328	2012
54414	SIAE	Sialate O-acetylesterase	Primary lateral sclerosis	Experimental	Disease Profiling	High pressure liquid chromatography	Cerebrospinal fluid	2793380	29331073	Annals of Neurology	Cerebrospinal fluid macrophage biomarkers in amyotrophic lateral sclerosis	83	2	258	2018
54414	SIAE	Sialate O-acetylesterase	Retinopathy, diabetic, proliferative	Experimental	Disease Profiling	Liquid chromatography/mass spectrometry	Vitreous humor	2860608	30025106	Investigative Ophthalmology and Visual Science	The proteomic landscape in the vitreous of patients with age-related and diabetic retinal disease	59	4	AMD31	2018
54414	SIAE	Sialate O-acetylesterase	Rheumatoid arthritis	Early Studies in Humans	Monitoring Treatment Efficacy	Liquid chromatography/mass spectrometry	Cell lysates	3227238	32726313	PLoS ONE	Potential mechanisms of action of celastrol against rheumatoid arthritis: Transcriptomic and proteomic analysis	15	7	NA	2020
54414	SIAE	Sialate O-acetylesterase	Rheumatoid arthritis	Experimental	Disease Profiling	Liquid chromatography/mass spectrometry	Urine	2251464	25222917	Journal of Proteome Research	Urinary proteome profile predictive of disease activity in rheumatoid arthritis	13	11	5206	2014
54414	SIAE	Sialate O-acetylesterase	Rheumatoid arthritis	Experimental	Risk Factor	Genotyping	Deoxyribonucleic acid	1523563	NA	Nature	Functionally defective germline variants of sialic acid acetylesterase in autoimmunity	466	7303	243	2010
54414	SIAE	Sialate O-acetylesterase	Sickle cell disease	Experimental	Disease Profiling	Oligonucleotide array analysis	Messenger ribonucleic acid	3087298	30663491	Platelets	Coexpression network analysis of platelet genes in sickle cell disease	30	8	1022	2019
54414	SIAE	Sialate O-acetylesterase	Stenosis, aortic valve	Experimental	Disease Profiling	Quadrupole time of flight-mass spectrometry/mass spectrometry	Tissue	3511086	36084744	Journal of Molecular and Cellular Cardiology	Direct proteomic and high-resolution microscopy biopsy analysis identifies distinct ventricular fates in severe aortic stenosis	173	NA	1	2022
54414	SIAE	Sialate O-acetylesterase	Thrombocytopenia, immune (Purpura, idiopathic thrombocytopenic)	Early Studies in Humans	Monitoring Treatment Efficacy	Oligonucleotide array analysis	Messenger ribonucleic acid	3238855	31838946	Platelets	Transcriptomic analysis of patients with immune thrombocytopenia treated with eltrombopag	31	8	993	2020
54414	SIAE	Sialate O-acetylesterase	Triple negative breast cancer	Experimental	Disease Profiling	Liquid chromatography/mass spectrometry	Cell lysates	3482839	35981243	Journal of Proteome Research	Glycoproteomics identifies plexin-b3 as a targetable cell surface protein required for the growth and invasion of triple-negative breast cancer cells	21	9	2224	2022
54414	SIAE	Sialate O-acetylesterase	Ulcerative colitis	Early Studies in Humans	Diagnosis	Liquid chromatography/mass spectrometry	Tissue	2810049	29529042	PLoS ONE	Protease signaling through protease activated receptor 1 mediate nerve activation by mucosal supernatants from irritable bowel syndrome but not from ulcerative colitis patients	13	3	NA	2018
54414	SIAE	Sialate O-acetylesterase	Vitiligo, non-segmental	Early Studies in Humans	Diagnosis	Polymerase chain reaction plus direct sequencing	Deoxyribonucleic acid	2053734	22913750	International Journal of Dermatology	No evidence for rare pathological SIAE coding variants in patients with vitiligo	52	8	1019	2013
767564	SNORD113-4	Small nucleolar RNA, C/D box 113-4	Ehlers-Danlos syndrome, vascular (type 4)	Experimental	Disease Profiling	Oligonucleotide array analysis	Ribonucleic acid	2799606	29346445	PLoS ONE	Transcriptome analysis of skin fibroblasts with dominant negative COL3A1 mutations provides molecular insights into the etiopathology of vascular Ehlers-Danlos syndrome	13	1	NA	2018
767564	SNORD113-4	Small nucleolar RNA, C/D box 113-4	Language disorders	Late Studies in Humans	Risk Factor	Genotyping	Deoxyribonucleic acid	2485231	27016271	Pediatrics	Genome-wide association and exome sequencing study of language disorder in an isolated population	137	4	2015	2016
767564	SNORD113-4	Small nucleolar RNA, C/D box 113-4	Melanoma, metastatic	Early Studies in Humans	Monitoring Treatment Efficacy	Oligonucleotide array analysis	Messenger ribonucleic acid	2593880	27522582	Cancer Immunology Immunotherapy	Topical treatment of melanoma metastases with imiquimod, plus administration of a cancer vaccine, promotes immune signatures in the metastases	65	10	1201	2016
767564	SNORD113-4	Small nucleolar RNA, C/D box 113-4	Prader-Willi syndrome	Experimental	Disease Profiling	Oligonucleotide array analysis	Messenger ribonucleic acid	2179405	24816254	Nature Genetics	The noncoding RNA IPW regulates the imprinted DLK1-DIO3 locus in an induced pluripotent stem cell model of Prader-Willi syndrome	46	6	551	2014
7477	WNT7B	Protein Wnt-7b	Adhesive capsulitis of shoulder	Early Studies in Humans	Diagnosis	High throughput nucleotide sequencing	Messenger ribonucleic acid	3230442	32270543	Journal of Orthopaedic Research	Transcriptomic analysis of adhesive capsulitis of the shoulder	38	10	2280	2020
7477	WNT7B	Protein Wnt-7b	Adhesive capsulitis of shoulder	Early Studies in Humans	Diagnosis	Real time reverse transcriptase-polymerase chain reaction	Messenger ribonucleic acid	3230442	32270543	Journal of Orthopaedic Research	Transcriptomic analysis of adhesive capsulitis of the shoulder	38	10	2280	2020
7477	WNT7B	Protein Wnt-7b	Ameloblastoma	Early Studies in Humans	Diagnosis	Immunohistochemistry	Tissue	1806251	NA	Journal of Oral Pathology & Medicine	Differential expression of canonical and non-canonical Wnt ligands in ameloblastoma	41	4	332	2012
7477	WNT7B	Protein Wnt-7b	Arthritis	Experimental	Diagnosis	Immunohistochemistry	Tissue	2866484	NA	Annual European Congress of Rheumatology (EULAR)	Inflammation intensity-dependent expression of osteoinductive Wnt proteins is critical for ectopic new bone formation in ankylosing spondylitis	NA	NA	NA	2018
7477	WNT7B	Protein Wnt-7b	Asthma	Experimental	Diagnosis	Immunohistochemistry	Tissue	2628310	NA	Annual Meeting of the American Academy of Allergy, Asthma and Immunology (AAAAI)	Wnt7b/Beta-Catenin signal pathway associated with airway remodeling of asthma rats	139	2	AB3	2017
7477	WNT7B	Protein Wnt-7b	Asthma	Experimental	Diagnosis	Real time reverse transcriptase-polymerase chain reaction	Messenger ribonucleic acid	2628310	NA	Annual Meeting of the American Academy of Allergy, Asthma and Immunology (AAAAI)	Wnt7b/Beta-Catenin signal pathway associated with airway remodeling of asthma rats	139	2	AB3	2017
7477	WNT7B	Protein Wnt-7b	Atherosclerosis	Experimental	Disease Profiling	Oligonucleotide array analysis	Messenger ribonucleic acid	3081400	31534019	Science Translational Medicine	Adipose tissue-derived WNT5A regulates vascular redox signaling in obesity via USP17/RAC1-mediated activation of NADPH oxidases	11	510	NA	2019
7477	WNT7B	Protein Wnt-7b	Axial spondyloarthritis, radiographic (Ankylosing spondylitis)	Early Studies in Humans	Diagnosis	Immunohistochemistry	Tissue	2866484	NA	Annual European Congress of Rheumatology (EULAR)	Inflammation intensity-dependent expression of osteoinductive Wnt proteins is critical for ectopic new bone formation in ankylosing spondylitis	NA	NA	NA	2018
7477	WNT7B	Protein Wnt-7b	Axial spondyloarthritis, radiographic (Ankylosing spondylitis)	Experimental	Disease Profiling	Oligonucleotide array analysis	Messenger ribonucleic acid	3400963	34879876	Arthritis Research and Therapy	WNT16 elevation induced cell senescence of osteoblasts in ankylosing spondylitis	23	1	301	2021
7477	WNT7B	Protein Wnt-7b	Cancer, biliary	Experimental	Diagnosis	Real time reverse transcriptase-polymerase chain reaction	Messenger ribonucleic acid	3563752	36562381	Oncology Reports	Identification of antibody against wingless-type MMTV integration site family member 7B as a biliary cancer tumor marker	49	2	34	2023
7477	WNT7B	Protein Wnt-7b	Cancer, biliary	Experimental	Diagnosis	Western blotting	Cell lysates	3563752	36562381	Oncology Reports	Identification of antibody against wingless-type MMTV integration site family member 7B as a biliary cancer tumor marker	49	2	34	2023
7477	WNT7B	Protein Wnt-7b	Cancer, bladder (urothelial carcinoma)	Early Studies in Humans	Diagnosis	High throughput nucleotide sequencing	Messenger ribonucleic acid	2257440	NA	European Urology	Next-generation RNA sequencing of archival formalin-fixed paraffin-embedded urothelial bladder cancer	66	6	982	2014
7477	WNT7B	Protein Wnt-7b	Cancer, bladder (urothelial carcinoma)	Early Studies in Humans	Prognosis	High throughput nucleotide sequencing	Messenger ribonucleic acid	2257440	NA	European Urology	Next-generation RNA sequencing of archival formalin-fixed paraffin-embedded urothelial bladder cancer	66	6	982	2014
7477	WNT7B	Protein Wnt-7b	Cancer, breast	Experimental	Disease Profiling	Reverse transcriptase polymerase chain reaction	Messenger ribonucleic acid	1401846	16465433	Oncology Reports	Redundant expression of canonical Wnt ligands in human breast cancer cell lines	15	3	701	2006
7477	WNT7B	Protein Wnt-7b	Cancer, breast (in situ ductal carcinoma)	Early Studies in Humans	Diagnosis	Multiplex ligation dependent probe amplification	Messenger ribonucleic acid	3148802	32050925	BMC Cancer (Online)	Potential biomarkers of ductal carcinoma in situ progression	20	1	119	2020
7477	WNT7B	Protein Wnt-7b	Cancer, breast (invasive ductal carcinoma)	Early Studies in Humans	Diagnosis	Multiplex ligation dependent probe amplification	Messenger ribonucleic acid	3148802	32050925	BMC Cancer (Online)	Potential biomarkers of ductal carcinoma in situ progression	20	1	119	2020
7477	WNT7B	Protein Wnt-7b	Cancer, colorectal	Experimental	Disease Profiling	Oligonucleotide array analysis	Messenger ribonucleic acid	1866654	22452939	Clinical Cancer Research	Microarray analysis of colorectal cancer stromal tissue reveals upregulation of two oncogenic miRNA clusters	18	11	3054	2012
7477	WNT7B	Protein Wnt-7b	Cancer, colorectal	Experimental	Disease Profiling	Real time polymerase chain reaction	Messenger ribonucleic acid	1703845	NA	PLoS ONE	LGR5 is a negative regulator of tumourigenicity, antagonizes wnt signalling and regulates cell adhesion in colorectal cancer cell lines	6	7	e22733	2011
7477	WNT7B	Protein Wnt-7b	Cancer, kidney (renal cell carcinoma)	Experimental	Disease Profiling	Real time reverse transcriptase-polymerase chain reaction	Messenger ribonucleic acid	1946820	23094073	PLoS ONE	WNT10A plays an oncogenic role in renal cell carcinoma by activating WNT/beta-catenin pathway	7	10	NA	2012
7477	WNT7B	Protein Wnt-7b	Cancer, kidney (renal cell carcinoma)	Experimental	Monitoring Treatment Efficacy	Real time reverse transcriptase-polymerase chain reaction	Messenger ribonucleic acid	2589000	27391060	Oncotarget	Inhibition of canonical WNT/beta-catenin signaling is involved in leflunomide (LEF)-mediated cytotoxic effects on renal carcinoma cells	7	31	50401	2016
7477	WNT7B	Protein Wnt-7b	Cancer, liver	Experimental	Disease Profiling	Oligonucleotide array analysis	Messenger ribonucleic acid	1620372	20937217	Cellular and Molecular Biology	Characterization of HuH6, Hep3B, HepG2 and HLE liver cancer cell lines by WNT/beta - catenin pathway, microRNA expression and protein expression profile	56 Suppl	NA	OL1299	2010
7477	WNT7B	Protein Wnt-7b	Cancer, liver (hepatocellular carcinoma)	Experimental	Disease Profiling	High throughput nucleotide sequencing	Messenger ribonucleic acid	3488291	35810457	Liver International	Clinical implications and biological features of a novel postoperative recurrent HCC classification: A multi-centre study	42	10	2283	2022
7477	WNT7B	Protein Wnt-7b	Cancer, liver (hepatocellular carcinoma)	Experimental	Disease Profiling	Oligonucleotide array analysis	Messenger ribonucleic acid	1620372	20937217	Cellular and Molecular Biology	Characterization of HuH6, Hep3B, HepG2 and HLE liver cancer cell lines by WNT/beta - catenin pathway, microRNA expression and protein expression profile	56 Suppl	NA	OL1299	2010
7477	WNT7B	Protein Wnt-7b	Cancer, liver (hepatocellular carcinoma)	Experimental	Disease Profiling	Reverse transcriptase polymerase chain reaction	Messenger ribonucleic acid	1435145	19849855	Molecular Cancer (Online)	Canonical wnt signaling is antagonized by noncanonical wnt5a in hepatocellular carcinoma cells	8	NA	90	2009
7477	WNT7B	Protein Wnt-7b	Cancer, lung (non-small cell) (NSCLC)	Experimental	Monitoring Treatment Efficacy	High throughput nucleotide sequencing	Messenger ribonucleic acid	3344820	34122668	Disease Markers	Ethacrynic acid enhances the antitumor effects of afatinib in EGFR/T790M-mutated NSCLC by inhibiting WNT/beta-catenin pathway activation	2021	NA	5530673	2021
7477	WNT7B	Protein Wnt-7b	Cancer, lung (non-small cell) (NSCLC)	Experimental	Monitoring Treatment Efficacy	Western blotting	Cell lysates	3344820	34122668	Disease Markers	Ethacrynic acid enhances the antitumor effects of afatinib in EGFR/T790M-mutated NSCLC by inhibiting WNT/beta-catenin pathway activation	2021	NA	5530673	2021
7477	WNT7B	Protein Wnt-7b	Cancer, lung (non-small cell) (NSCLC) (adenocarcinoma)	Early Studies in Humans	Differential Diagnosis	Immunohistochemistry	Tissue	2649272	28340578	Respiratory Research	ABCB1 and ABCG2 drug transporters are differentially expressed in non-small cell lung cancers (NSCLC) and expression is modified by cisplatin treatment via altered Wnt signaling	18	1	52	2017
7477	WNT7B	Protein Wnt-7b	Cancer, lung (non-small cell) (NSCLC) (adenocarcinoma)	Early Studies in Humans	Differential Diagnosis	Oligonucleotide array analysis	Deoxyribonucleic acid	2138787	24505469	PLoS ONE	Classification of non-small cell lung cancer based on copy number alterations	9	2	NA	2014
7477	WNT7B	Protein Wnt-7b	Cancer, lung (non-small cell) (NSCLC) (adenocarcinoma)	Early Studies in Humans	Differential Diagnosis	Real time reverse transcriptase-polymerase chain reaction	Messenger ribonucleic acid	2649272	28340578	Respiratory Research	ABCB1 and ABCG2 drug transporters are differentially expressed in non-small cell lung cancers (NSCLC) and expression is modified by cisplatin treatment via altered Wnt signaling	18	1	52	2017
7477	WNT7B	Protein Wnt-7b	Cancer, lung (non-small cell) (NSCLC) (adenocarcinoma)	Experimental	Monitoring Treatment Efficacy	Real time reverse transcriptase-polymerase chain reaction	Messenger ribonucleic acid	2649272	28340578	Respiratory Research	ABCB1 and ABCG2 drug transporters are differentially expressed in non-small cell lung cancers (NSCLC) and expression is modified by cisplatin treatment via altered Wnt signaling	18	1	52	2017
7477	WNT7B	Protein Wnt-7b	Cancer, lung (non-small cell) (NSCLC) (squamous cell carcinoma)	Early Studies in Humans	Diagnosis	Immunohistochemistry	Tissue	3459489	35850748	BMC Cancer (Online)	Tumor specificity of WNT ligands and receptors reveals universal squamous cell carcinoma oncogenes	22	1	790	2022
7477	WNT7B	Protein Wnt-7b	Cancer, lung (non-small cell) (NSCLC) (squamous cell carcinoma)	Early Studies in Humans	Differential Diagnosis	Immunohistochemistry	Tissue	2649272	28340578	Respiratory Research	ABCB1 and ABCG2 drug transporters are differentially expressed in non-small cell lung cancers (NSCLC) and expression is modified by cisplatin treatment via altered Wnt signaling	18	1	52	2017
7477	WNT7B	Protein Wnt-7b	Cancer, lung (non-small cell) (NSCLC) (squamous cell carcinoma)	Early Studies in Humans	Differential Diagnosis	Oligonucleotide array analysis	Deoxyribonucleic acid	2138787	24505469	PLoS ONE	Classification of non-small cell lung cancer based on copy number alterations	9	2	NA	2014
7477	WNT7B	Protein Wnt-7b	Cancer, lung (non-small cell) (NSCLC) (squamous cell carcinoma)	Early Studies in Humans	Differential Diagnosis	Real time reverse transcriptase-polymerase chain reaction	Messenger ribonucleic acid	2649272	28340578	Respiratory Research	ABCB1 and ABCG2 drug transporters are differentially expressed in non-small cell lung cancers (NSCLC) and expression is modified by cisplatin treatment via altered Wnt signaling	18	1	52	2017
7477	WNT7B	Protein Wnt-7b	Cancer, lung (non-small cell) (NSCLC) (squamous cell carcinoma)	Experimental	Disease Profiling	Oligonucleotide array analysis	Messenger ribonucleic acid	2043665	23505429	PLoS ONE	Down-regulation of canonical and up-regulation of non-canonical wnt signalling in the carcinogenic process of squamous cell lung carcinoma	8	3	NA	2013
7477	WNT7B	Protein Wnt-7b	Cancer, lung (non-small cell) (NSCLC) (squamous cell carcinoma)	Experimental	Monitoring Treatment Efficacy	Real time reverse transcriptase-polymerase chain reaction	Messenger ribonucleic acid	2649272	28340578	Respiratory Research	ABCB1 and ABCG2 drug transporters are differentially expressed in non-small cell lung cancers (NSCLC) and expression is modified by cisplatin treatment via altered Wnt signaling	18	1	52	2017
7477	WNT7B	Protein Wnt-7b	Cancer, maxillary sinus (squamous cell carcinoma)	Early Studies in Humans	Diagnosis	Real time reverse transcriptase-polymerase chain reaction	Deoxyribonucleic acid	3419315	NA	Medical Oncology	The role of the WNT signaling pathway in the maxillary sinus squamous cell carcinoma	39	4	NA	2022
7477	WNT7B	Protein Wnt-7b	Cancer, mouth (squamous cell)	Early Studies in Humans	Diagnosis	Real time reverse transcriptase-polymerase chain reaction	Messenger ribonucleic acid	3459489	35850748	BMC Cancer (Online)	Tumor specificity of WNT ligands and receptors reveals universal squamous cell carcinoma oncogenes	22	1	790	2022
7477	WNT7B	Protein Wnt-7b	Cancer, ovary (serous)	Experimental	Predicting Treatment Efficacy	Real time reverse transcriptase-polymerase chain reaction	Messenger ribonucleic acid	3075463	31219654	Molecular Carcinogenesis	Activation of Wnt signaling promotes olaparib resistant ovarian cancer	58	10	1770	2019
7477	WNT7B	Protein Wnt-7b	Cancer, pancreas	Experimental	Disease Profiling	Not specified	Messenger ribonucleic acid	2958704	30294829	Molecular Carcinogenesis	Network-based integration of mRNA and miRNA profiles reveals new target genes involved in pancreatic cancer	58	2	206	2019
7477	WNT7B	Protein Wnt-7b	Cancer, pancreas (adenocarcinoma)	Late Studies in Humans	Prognosis	Not specified	Messenger ribonucleic acid	3479282	35830250	Chinese Medical Journal	Systematic analysis on expression quantitative trait loci identifies a novel regulatory variant in ring finger and WD repeat domain 3 associated with prognosis of pancreatic cancer	135	11	1348	2022
7477	WNT7B	Protein Wnt-7b	Cancer, prostate	Early Studies in Humans	Diagnosis	Oligonucleotide array analysis	Messenger ribonucleic acid	1650590	NA	Annual Meeting of the American Association for Cancer Research (AACR)	Epigenetic discovery screen identifies SFRP2 as a novel biomarker of high grade prostate cancer	NA	NA	NA	2010
7477	WNT7B	Protein Wnt-7b	Cancer, prostate	Early Studies in Humans	Diagnosis	Oligonucleotide array analysis	Messenger ribonucleic acid	2615767	28030815	Oncotarget	A novel non-canonical Wnt signature for prostate cancer aggressiveness	8	6	9572	2017
7477	WNT7B	Protein Wnt-7b	Cancer, prostate	Early Studies in Humans	Monitoring Treatment Efficacy	High throughput nucleotide sequencing	Messenger ribonucleic acid	2276148	25519703	BMC Cancer (Online)	Identification of a candidate prognostic gene signature by transcriptome analysis of matched pre-and post-treatment prostatic biopsies from patients with advanced prostate cancer	14	NA	977	2014
7477	WNT7B	Protein Wnt-7b	Cancer, prostate	Early Studies in Humans	Prognosis	Oligonucleotide array analysis	Messenger ribonucleic acid	2615767	28030815	Oncotarget	A novel non-canonical Wnt signature for prostate cancer aggressiveness	8	6	9572	2017
7477	WNT7B	Protein Wnt-7b	Cancer, prostate	Experimental	Disease Profiling	Real time reverse transcriptase-polymerase chain reaction	Messenger ribonucleic acid	1956671	22915211	International Journal of Cancer	Gene expression and epigenetic discovery screen reveal methylation of SFRP2 in prostate cancer	132	8	1771	2013
7477	WNT7B	Protein Wnt-7b	Cancer, prostate (castration-resistant)	Experimental	Diagnosis	Real time reverse transcriptase-polymerase chain reaction	Messenger ribonucleic acid	1994751	23386686	Molecular Cancer Research	Role of WNT7B-induced noncanonical pathway in advanced prostate cancer	11	5	482	2013
7477	WNT7B	Protein Wnt-7b	Cancer, prostate (castration-resistant)	Experimental	Diagnosis	Western blotting	Cell lysates	1994751	23386686	Molecular Cancer Research	Role of WNT7B-induced noncanonical pathway in advanced prostate cancer	11	5	482	2013
7477	WNT7B	Protein Wnt-7b	Cancer, stomach	Early Studies in Humans	Diagnosis	Oligonucleotide array analysis	Messenger ribonucleic acid	2494679	26939869	American Journal of Physiology - Gastrointestinal and Liver Physiology	Distinct miRNA profiles in normal and gastric cancer myofibroblasts and significance in Wnt signaling	310	9	G696	2016
7477	WNT7B	Protein Wnt-7b	Cancer, stomach	Experimental	Monitoring Treatment Efficacy	Real time reverse transcriptase-polymerase chain reaction	Messenger ribonucleic acid	2529848	26918831	Oncotarget	Anti-cancer drug 3,3'-diindolylmethane activates Wnt4 signaling to enhance gastric cancer cell stemness and tumorigenesis	7	13	16311	2016
7477	WNT7B	Protein Wnt-7b	Cancer, stomach	Experimental	Predicting Treatment Efficacy	Oligonucleotide array analysis	Messenger ribonucleic acid	2186128	24759738	Cancer Letters	Genomic analysis of drug resistant gastric cancer cell lines by combining mRNA and microRNA expression profiling	350	2023-01-02	43	2014
7477	WNT7B	Protein Wnt-7b	Cancer, thyroid, follicular	Experimental	Disease Profiling	Exome sequencing	Deoxyribonucleic acid	2874653	29726952	Journal of Clinical Endocrinology and Metabolism	Comprehensive genetic analysis of follicular thyroid carcinoma predicts prognosis independent of histology	103	7	2640	2018
7477	WNT7B	Protein Wnt-7b	Cholangiocarcinoma	Early Studies in Humans	Diagnosis	Real time reverse transcriptase-polymerase chain reaction	Messenger ribonucleic acid	2304262	25689248	Journal of Clinical Investigation	WNT signaling drives cholangiocarcinoma growth and can be pharmacologically inhibited	125	3	1269	2015
7477	WNT7B	Protein Wnt-7b	Cholangiocarcinoma	Experimental	Disease Profiling	Real time reverse transcriptase-polymerase chain reaction	Messenger ribonucleic acid	2304262	25689248	Journal of Clinical Investigation	WNT signaling drives cholangiocarcinoma growth and can be pharmacologically inhibited	125	3	1269	2015
7477	WNT7B	Protein Wnt-7b	Cholangiocarcinoma	Experimental	Monitoring Treatment Efficacy	Real time reverse transcriptase-polymerase chain reaction	Messenger ribonucleic acid	3417212	NA	Biochemical and Biophysical Research Communications	p The miR-34a/WNT7B modulates the sensitivity of cholangiocarcinoma cells to p53-mediated photodynamic therapy toxicity	591	NA	54	2022
7477	WNT7B	Protein Wnt-7b	Cholangiocarcinoma	Experimental	Monitoring Treatment Efficacy	Western blotting	Cell lysates	3417212	NA	Biochemical and Biophysical Research Communications	p The miR-34a/WNT7B modulates the sensitivity of cholangiocarcinoma cells to p53-mediated photodynamic therapy toxicity	591	NA	54	2022
7477	WNT7B	Protein Wnt-7b	Chorioamnionitis	Early Studies in Humans	Diagnosis	High throughput nucleotide sequencing	Messenger ribonucleic acid	3181459	31703110	PLoS ONE	Unique transcriptomic landscapes identified in idiopathic spontaneous and infection related preterm births compared to normal term births	14	11	NA	2019
7477	WNT7B	Protein Wnt-7b	Chorioamnionitis	Early Studies in Humans	Differential Diagnosis	High throughput nucleotide sequencing	Messenger ribonucleic acid	3181459	31703110	PLoS ONE	Unique transcriptomic landscapes identified in idiopathic spontaneous and infection related preterm births compared to normal term births	14	11	NA	2019
7477	WNT7B	Protein Wnt-7b	Chronic lymphoproliferative disorder of NK cells	Early Studies in Humans	Risk Factor	Exome sequencing	Deoxyribonucleic acid	3164525	32321919	Blood Cancer Journal	A high definition picture of somatic mutations in chronic lymphoproliferative disorder of natural killer cells	10	4	42	2020
7477	WNT7B	Protein Wnt-7b	Chronic obstructive pulmonary disease (COPD)	Early Studies in Humans	Diagnosis	Real time reverse transcriptase-polymerase chain reaction	Messenger ribonucleic acid	2126756	23370438	Thorax	Role of aberrant WNT signalling in the airway epithelial response to cigarette smoke in chronic obstructive pulmonary disease	68	8	709	2013
7477	WNT7B	Protein Wnt-7b	Chronic obstructive pulmonary disease (COPD)	Experimental	Disease Profiling	Oligonucleotide array analysis	Messenger ribonucleic acid	1653767	NA	PLoS ONE	Down-regulation of the canonical wnt beta-catenin pathway in the airway epithelium of healthy smokers and smokers with COPD	6	4	e14793	2011
7477	WNT7B	Protein Wnt-7b	Clonorchiasis	Experimental	Disease Profiling	Oligonucleotide array analysis	Messenger ribonucleic acid	1480800	19902254	Parasitology Research	Gene expression profiling in mouse liver infected with Clonorchis sinensis metacercariae	106	1	269	2009
7477	WNT7B	Protein Wnt-7b	Crohn's disease	Experimental	Diagnosis	Reverse transcriptase polymerase chain reaction	Messenger ribonucleic acid	1474732	NA	Gut	Expression of WNT family of genes in primary human intestinal myofibroblasts	58	Suppl. 1	NA	2009
7477	WNT7B	Protein Wnt-7b	Crohn's disease	Experimental	Disease Profiling	Oligonucleotide array analysis	Messenger ribonucleic acid	2728881	28261881	Journal of Gastroenterology and Hepatology	Alterations in microRNA expression profiles in inflamed and noninflamed ascending colon mucosae of patients with active Crohn's disease	32	10	1706	2017
7477	WNT7B	Protein Wnt-7b	Degenerative intervertebral disc disorder	Experimental	Disease Profiling	Real time reverse transcriptase-polymerase chain reaction	Messenger ribonucleic acid	2006229	23360510	Arthritis Research and Therapy	Gene expression profiling of early intervertebral disc degeneration reveals a down-regulation of canonical Wnt signaling and caveolin-1 expression: Implications for development of regenerative strategies	15	1	R23	2013
7477	WNT7B	Protein Wnt-7b	Dementia, Alzheimer type	Early Studies in Humans	Diagnosis	Western blotting	Tissue	3406741	34798170	Behavioural Brain Research	OGDHL ameliorates cognitive impairment and Alzheimer's disease-like pathology via activating Wnt/beta-catenin signaling in Alzheimer's disease mice	418	NA	113673	2022
7477	WNT7B	Protein Wnt-7b	Dementia, Alzheimer type	Experimental	Disease Profiling	High throughput nucleotide sequencing	Deoxyribonucleic acid	3289193	33257653	Nature Communications	Epigenome-wide meta-analysis of DNA methylation differences in prefrontal cortex implicates the immune processes in Alzheimer's disease	11	1	6114	2020
7477	WNT7B	Protein Wnt-7b	Dementia, Alzheimer type	Experimental	Disease Profiling	Liquid chromatography/mass spectrometry	Tissue	2150319	24606058	Journal of Proteome Research	Quantification of the brain proteome in Alzheimer's disease using multiplexed mass spectrometry	13	4	2056	2014
7477	WNT7B	Protein Wnt-7b	Depression	Experimental	Disease Profiling	Oligonucleotide array analysis	Messenger ribonucleic acid	2698808	28359564	Biological Psychiatry	Cingulate overexpression of mitogen-activated protein kinase phosphatase-1 as a key factor for depression	82	5	370	2017
7477	WNT7B	Protein Wnt-7b	Diabetic nephropathy	Early Studies in Humans	Diagnosis	Genotyping	Ribonucleic acid	1838047	NA	Molecular Vision	Transcriptome analysis using next generation sequencing reveals molecular signatures of diabetic retinopathy and efficacy of candidate drugs	18	119-20	1123	2012
7477	WNT7B	Protein Wnt-7b	Dupuytren disease	Experimental	Disease Profiling	Genotyping	Deoxyribonucleic acid	3395292	NA	Annual Meeting of the American Urological Association (AUA)	Uncovering genetic predisposition of peyronies disease (PD) through dupuytrens disease (DD): A genome wide association study (GWAS) of the UK Biobank	NA	NA	NA	2021
7477	WNT7B	Protein Wnt-7b	Ependymoma	Experimental	Disease Profiling	Real time reverse transcriptase-polymerase chain reaction	Messenger ribonucleic acid	2106543	24077346	Clinical Cancer Research	PI3K pathway activation provides a novel therapeutic target for pediatric ependymoma and is an independent marker of progression-free survival	19	23	6450	2013
7477	WNT7B	Protein Wnt-7b	Esophageal carcinoma (squamous cell)	Early Studies in Humans	Diagnosis	Real time reverse transcriptase-polymerase chain reaction	Messenger ribonucleic acid	2905118	30172240	Translational Oncology (Online)	Mutations, differential gene expression, and chimeric transcripts in esophageal squamous cell carcinoma show high heterogeneity	11	6	1283	2018
7477	WNT7B	Protein Wnt-7b	Eye Disorders	Late Studies in Humans	Risk Factor	Real time polymerase chain reaction	Deoxyribonucleic acid	3225408	32761137	Investigative Ophthalmology and Visual Science	Association of WNT7B and RSPO1 with axial length in school children	61	10	11	2020
7477	WNT7B	Protein Wnt-7b	Fibroids, uterine (myoma)	Experimental	Monitoring Treatment Efficacy	Real time reverse transcriptase-polymerase chain reaction	Messenger ribonucleic acid	2078363	NA	Annual Meeting of the American Society for Reproductive Medicine (ASRM)	Vitamin D3 regulates WNT-signaling pathway associated gene expressions in human uterine fibroid cells	NA	NA	NA	2013
7477	WNT7B	Protein Wnt-7b	Fibrosis, kidney	Experimental	Diagnosis	Reverse transcriptase polymerase chain reaction	Messenger ribonucleic acid	1401644	19297557	Journal of the American Society of Nephrology	Wnt/beta-catenin signaling promotes renal interstitial fibrosis	20	4	765	2009
7477	WNT7B	Protein Wnt-7b	Fibrosis, kidney	Experimental	Monitoring Disease Progression	Reverse transcriptase polymerase chain reaction	Messenger ribonucleic acid	1401644	19297557	Journal of the American Society of Nephrology	Wnt/beta-catenin signaling promotes renal interstitial fibrosis	20	4	765	2009
7477	WNT7B	Protein Wnt-7b	Glioblastoma	Early Studies in Humans	Predicting Treatment Efficacy	Polymerase chain reaction plus direct sequencing	Deoxyribonucleic acid	1924005	22960273	Cancer Letters	Genome-wide DNA methylation profiling identifies ALDH1A3 promoter methylation as a prognostic predictor in G-CIMP- primary glioblastoma	328	1	120	2013
7477	WNT7B	Protein Wnt-7b	Glioblastoma	Experimental	Monitoring Treatment Efficacy	Real time reverse transcriptase-polymerase chain reaction	Messenger ribonucleic acid	3621191	36460932	Medical Oncology	Ruxolitinib enhances cytotoxic and apoptotic effects of temozolomide on glioblastoma cells by regulating WNT signaling pathway-related genes	40	1	37	2022
7477	WNT7B	Protein Wnt-7b	Glioblastoma	Experimental	Monitoring Treatment Efficacy	Western blotting	Cell lysates	2865579	29681511	Cancer Cell	A glial signature and wnt7 signaling regulate glioma-vascular interactions and tumor microenvironment	33	5	874	2018
7477	WNT7B	Protein Wnt-7b	Glioma	Early Studies in Humans	Diagnosis	Not specified	Messenger ribonucleic acid	2092270	24046260	Neuro-Oncology	Serum-free culture success of glial tumors is related to specific molecular profiles and expression of extracellular matrix-associated gene modules	15	12	1684	2013
7477	WNT7B	Protein Wnt-7b	Glioma	Experimental	Diagnosis	Real time polymerase chain reaction	Messenger ribonucleic acid	1603819	21205070	Cancer Science	Wnt-5a signaling is correlated with infiltrative activity in human glioma by inducing cellular migration and MMP-2	102	3	540	2011
7477	WNT7B	Protein Wnt-7b	Hepatitis, alcoholic	Early Studies in Humans	Diagnosis	High throughput nucleotide sequencing	Messenger ribonucleic acid	3371940	NA	Hepatology	Gene deconvolution reveals aberrant liver regeneration and immune cell infiltration in alcohol associated hepatitis	74	2	987	2021
7477	WNT7B	Protein Wnt-7b	Hereditary hemorrhagic telangiectasia	Early Studies in Humans	Diagnosis	Oligonucleotide array analysis	Messenger ribonucleic acid	2144159	24603890	PLoS ONE	Long non-coding RNA expression profiles in hereditary haemorrhagic telangiectasia	9	3	NA	2014
7477	WNT7B	Protein Wnt-7b	Idiopathic pulmonary fibrosis	Early Studies in Humans	Diagnosis	Real time polymerase chain reaction	Messenger ribonucleic acid	1448757	18478089	PLoS ONE	Functional Wnt signaling is increased in idiopathic pulmonary fibrosis	3	5	e2142	2008
7477	WNT7B	Protein Wnt-7b	Idiopathic pulmonary fibrosis	Experimental	Disease Profiling	High throughput nucleotide sequencing	Ribonucleic acid	3213155	32605572	Respiratory Research	Transcriptomic profiling reveals disease-specific characteristics of epithelial cells in idiopathic pulmonary fibrosis	21	1	165	2020
7477	WNT7B	Protein Wnt-7b	Idiopathic pulmonary fibrosis	Experimental	Disease Profiling	Oligonucleotide array analysis	Deoxyribonucleic acid	2237239	25215577	PLoS ONE	Lung fibroblasts from patients with idiopathic pulmonary fibrosis exhibit genome-wide differences in DNA methylation compared to fibroblasts from nonfibrotic lung	9	9	NA	2014
7477	WNT7B	Protein Wnt-7b	Infection, Epstein Barr virus	Experimental	Disease Profiling	Oligonucleotide array analysis	Deoxyribonucleic acid	2691894	28418084	Journal of Pathology	Epstein-Barr virus infection induces genome-wide de novo DNA methylation in non-neoplastic gastric epithelial cells	242	4	391	2017
7477	WNT7B	Protein Wnt-7b	Injury, carotid artery	Experimental	Monitoring Treatment Efficacy	Immunohistochemistry	Tissue	3489496	35170494	Journal of Cardiovascular Pharmacology	Icariside II attenuates vascular remodeling via Wnt7b/CCND1 axis	80	1	48	2022
7477	WNT7B	Protein Wnt-7b	Keloid	Experimental	Disease Profiling	Oligonucleotide array analysis	Messenger ribonucleic acid	2714668	28404955	Oncotarget	Identification of skin-related lncRNAs as potential biomarkers that involved in Wnt pathways in keloids	8	21	34236	2017
7477	WNT7B	Protein Wnt-7b	Leishmaniasis	Experimental	Diagnosis	Oligonucleotide array analysis	Messenger ribonucleic acid	2369772	26052705	PLoS ONE	Changes in macrophage gene expression associated with Leishmania (Viannia) braziliensis infection	10	6	NA	2015
7477	WNT7B	Protein Wnt-7b	Leukemia-lymphoma, adult T-cell	Experimental	Disease Profiling	Real time reverse transcriptase-polymerase chain reaction	Messenger ribonucleic acid	2045345	23660959	Blood	Adult T-cell leukemia cells overexpress Wnt5a and promote osteoclast differentiation	121	25	5045	2013
7477	WNT7B	Protein Wnt-7b	Liver failure	Early Studies in Humans	Diagnosis	High throughput nucleotide sequencing	Messenger ribonucleic acid	3371940	NA	Hepatology	Gene deconvolution reveals aberrant liver regeneration and immune cell infiltration in alcohol associated hepatitis	74	2	987	2021
7477	WNT7B	Protein Wnt-7b	Malignant peripheral nerve sheath tumor	Early Studies in Humans	Diagnosis	Real time reverse transcriptase-polymerase chain reaction	Messenger ribonucleic acid	2119391	24218515	Clinical Cancer Research	The activation of the WNT signaling pathway is a hallmark in neurofibromatosis type 1 tumorigenesis	20	2	358	2014
7477	WNT7B	Protein Wnt-7b	Mesothelioma, pleural	Early Studies in Humans	Diagnosis	Real time reverse transcriptase-polymerase chain reaction	Messenger ribonucleic acid	3111672	31107974	International Journal of Cancer	Wnt/IL-1beta/IL-8 autocrine circuitries control chemoresistance in mesothelioma initiating cells by inducing ABCB5	146	1	192	2020
7477	WNT7B	Protein Wnt-7b	Myopia	Experimental	Risk Factor	Genotyping	Deoxyribonucleic acid	3155706	32231278	Nature Genetics	Meta-analysis of 542,934 subjects of European ancestry identifies new genes and mechanisms predisposing to refractive error and myopia	52	4	401	2020
7477	WNT7B	Protein Wnt-7b	Myopia	Late Studies in Humans	Risk Factor	Genotyping	Deoxyribonucleic acid	2323104	25823570	Nature Communications	Identification of myopia-associated WNT7B polymorphisms provides insights into the mechanism underlying the development of myopia	6	NA	6689	2015
7477	WNT7B	Protein Wnt-7b	Neuroblastoma	Early Studies in Humans	Risk Factor	Exome sequencing	Deoxyribonucleic acid	2729856	28915622	Oncotarget	Genomic analysis-integrated whole-exome sequencing of neuroblastomas identifies genetic mutations in axon guidance pathway	8	34	56684	2017
7477	WNT7B	Protein Wnt-7b	Neurofibroma	Early Studies in Humans	Diagnosis	Real time reverse transcriptase-polymerase chain reaction	Messenger ribonucleic acid	2119391	24218515	Clinical Cancer Research	The activation of the WNT signaling pathway is a hallmark in neurofibromatosis type 1 tumorigenesis	20	2	358	2014
7477	WNT7B	Protein Wnt-7b	Neurofibroma, plexiform	Early Studies in Humans	Diagnosis	Real time reverse transcriptase-polymerase chain reaction	Messenger ribonucleic acid	2119391	24218515	Clinical Cancer Research	The activation of the WNT signaling pathway is a hallmark in neurofibromatosis type 1 tumorigenesis	20	2	358	2014
7477	WNT7B	Protein Wnt-7b	Niemann-Pick disease, type C	Experimental	Monitoring Treatment Efficacy	High throughput nucleotide sequencing	Messenger ribonucleic acid	3413147	34296265	Human Molecular Genetics	Transcriptome of HPbetaCD-treated Niemann-Pick disease type C1 cells highlights GPNMB as a biomarker for therapeutics	30	24	2456	2021
7477	WNT7B	Protein Wnt-7b	Nonsyndromic cleft lip with or without cleft palate	Experimental	Diagnosis	Methylation array analysis	Deoxyribonucleic acid	2917967	NA	Annual Meeting of the American Society of Human Genetics (ASHG)	Identification of putative epigenetically regulated key genes and pathways related to nonsyndromic cleft lip and palate using genome-wide DNA methylation analysis	NA	NA	NA	2018
7477	WNT7B	Protein Wnt-7b	NOT DETERMINED	Experimental	Monitoring Treatment Efficacy	Oligonucleotide array analysis	Messenger ribonucleic acid	2585056	27600171	Experimental Eye Research	Glucocorticoid action in human corneal epithelial cells establishes roles for corticosteroids in wound healing and barrier function of the eye	152	NA	10	2016
7477	WNT7B	Protein Wnt-7b	Obesity	Experimental	Disease Profiling	Bisulfite sequencing analysis	Deoxyribonucleic acid	2637143	28106509	Epigenetics	Potential epigenetic biomarkers of obesity-related insulin resistance in human whole-blood	12	4	254	2017
7477	WNT7B	Protein Wnt-7b	Ocular hypertension	Experimental	Monitoring Treatment Efficacy	High throughput nucleotide sequencing	Messenger ribonucleic acid	3625070	NA	Annual Meeting of the Association for Research in Vision and Ophthalmology (ARVO)	AAV-mediated selective expression of the SIRT1 gene modulates a gene program of inflammation and retinal ganglion cell survival	NA	NA	NA	2023
7477	WNT7B	Protein Wnt-7b	Osteoarthritis	Experimental	Disease Profiling	Genomic analysis	Messenger ribonucleic acid	1390930	19180479	Arthritis and Rheumatism	Involvement of the Wnt signaling pathway in experimental and human osteoarthritis: Prominent role of Wnt-induced signaling protein 1	60	2	501	2009
7477	WNT7B	Protein Wnt-7b	Ovarian epithelial cancer metastatic	Experimental	Disease Profiling	High throughput nucleotide sequencing	Messenger ribonucleic acid	3347997	34162871	Nature Communications	Co-evolution of matrisome and adaptive adhesion dynamics drives ovarian cancer chemoresistance	12	1	3904	2021
7477	WNT7B	Protein Wnt-7b	Ovarian epithelial cancer metastatic	Experimental	Monitoring Treatment Efficacy	High throughput nucleotide sequencing	Messenger ribonucleic acid	3347997	34162871	Nature Communications	Co-evolution of matrisome and adaptive adhesion dynamics drives ovarian cancer chemoresistance	12	1	3904	2021
7477	WNT7B	Protein Wnt-7b	Paraganglioma, head and neck	Early Studies in Humans	Risk Factor	Exome sequencing	Deoxyribonucleic acid	3306539	NA	Annual Meeting of the United States and Canadian Academy of Pathology (USCAP)	Novel possible driver genes in vagal paragangliomas	NA	NA	NA	2021
7477	WNT7B	Protein Wnt-7b	Peritoneal fibrosis	Experimental	Diagnosis	Not specified	Messenger ribonucleic acid	2269600	NA	Kidney Week	The Wnt signaling pathway is activated during peritoneal fibrosis	NA	NA	NA	2014
7477	WNT7B	Protein Wnt-7b	Peyronie's disease	Experimental	Disease Profiling	Genotyping	Deoxyribonucleic acid	3395292	NA	Annual Meeting of the American Urological Association (AUA)	Uncovering genetic predisposition of peyronies disease (PD) through dupuytrens disease (DD): A genome wide association study (GWAS) of the UK Biobank	NA	NA	NA	2021
7477	WNT7B	Protein Wnt-7b	Pituitary adenoma, ACTH-secreting (Nelson syndrome)	Experimental	Disease Profiling	High throughput nucleotide sequencing	Messenger ribonucleic acid	2897117	30084836	Clinical Cancer Research	The epigenomic landscape of pituitary adenomas reveals specific alterations and differentiates among acromegaly, cushing's disease and endocrine-inactive subtypes	24	17	4126	2018
7477	WNT7B	Protein Wnt-7b	Plaque psoriasis	Early Studies in Humans	Diagnosis	Immunohistochemistry	Tissue	3056713	31089877	Archives of Dermatological Research	Narrowband UVB treatment induces expression of WNT7B, WNT10B and TCF7L2 in psoriasis skin	311	7	535	2019
7477	WNT7B	Protein Wnt-7b	Plaque psoriasis	Early Studies in Humans	Diagnosis	Real time reverse transcriptase-polymerase chain reaction	Messenger ribonucleic acid	3056713	31089877	Archives of Dermatological Research	Narrowband UVB treatment induces expression of WNT7B, WNT10B and TCF7L2 in psoriasis skin	311	7	535	2019
7477	WNT7B	Protein Wnt-7b	Plaque psoriasis	Late Studies in Humans	Monitoring Treatment Efficacy	Real time reverse transcriptase-polymerase chain reaction	Messenger ribonucleic acid	3056713	31089877	Archives of Dermatological Research	Narrowband UVB treatment induces expression of WNT7B, WNT10B and TCF7L2 in psoriasis skin	311	7	535	2019
7477	WNT7B	Protein Wnt-7b	Polycystic kidney, autosomal dominant	Late Studies in Humans	Diagnosis	Real time reverse transcriptase-polymerase chain reaction	Messenger ribonucleic acid	2130252	24129831	Human Genetics	Genome-wide methylation profiling of ADPKD identified epigenetically regulated genes associated with renal cyst development	133	3	281	2014
7477	WNT7B	Protein Wnt-7b	Polyp, nasal	Early Studies in Humans	Diagnosis	Oligonucleotide array analysis	Messenger ribonucleic acid	2583894	NA	Annual Meeting of the American Academy of Allergy, Asthma and Immunology (AAAAI)	Wnt signaling in nasal polyp	137	2	AB66	2016
7477	WNT7B	Protein Wnt-7b	Polyp, nasal	Early Studies in Humans	Diagnosis	Oligonucleotide array analysis	Messenger ribonucleic acid	2642709	28059551	American Journal of Respiratory Cell and Molecular Biology	Wnt signaling in chronic rhinosinusitis with nasal polyps	56	5	575	2017
7477	WNT7B	Protein Wnt-7b	Polyp, nasal	Early Studies in Humans	Diagnosis	Real time reverse transcriptase-polymerase chain reaction	Messenger ribonucleic acid	2642709	28059551	American Journal of Respiratory Cell and Molecular Biology	Wnt signaling in chronic rhinosinusitis with nasal polyps	56	5	575	2017
7477	WNT7B	Protein Wnt-7b	Preterm birth	Early Studies in Humans	Diagnosis	Real time reverse transcriptase-polymerase chain reaction	Messenger ribonucleic acid	3181459	31703110	PLoS ONE	Unique transcriptomic landscapes identified in idiopathic spontaneous and infection related preterm births compared to normal term births	14	11	NA	2019
7477	WNT7B	Protein Wnt-7b	Preterm birth	Early Studies in Humans	Differential Diagnosis	High throughput nucleotide sequencing	Messenger ribonucleic acid	3181459	31703110	PLoS ONE	Unique transcriptomic landscapes identified in idiopathic spontaneous and infection related preterm births compared to normal term births	14	11	NA	2019
7477	WNT7B	Protein Wnt-7b	Psoriasis	Experimental	Diagnosis	Bisulfite sequencing analysis	Deoxyribonucleic acid	2820302	29247660	Journal of Investigative Dermatology	Genome-wide DNA methylation profiling identifies differential methylation in uninvolved psoriatic epidermis	138	5	1088	2018
7477	WNT7B	Protein Wnt-7b	Psoriasis	Experimental	Diagnosis	Methylated DNA Immunoprecipitation	Deoxyribonucleic acid	3177458	31837302	Journal of Investigative Dermatology	Loss of the epigenetic mark 5-hmC in psoriasis: Implications for epidermal stem cell dysregulation	140	6	1266	2020
7477	WNT7B	Protein Wnt-7b	Psoriasis	Experimental	Disease Profiling	High throughput nucleotide sequencing	Messenger ribonucleic acid	2555131	27671649	Proceedings of the National Academy of Sciences of the United States of America (PNAS)	Keratinocytes contribute intrinsically to psoriasis upon loss of Tnip1 function	113	41	E6162	2016
7477	WNT7B	Protein Wnt-7b	Schizophrenia	Early Studies in Humans	Diagnosis	Exome sequencing	Deoxyribonucleic acid	3535429	35536790	PLoS ONE	Exome sequencing of Japanese schizophrenia multiplex families supports the involvement of calcium ion channels	17	5	NA	2022
7477	WNT7B	Protein Wnt-7b	Seizures	Experimental	Diagnosis	High throughput nucleotide sequencing	Messenger ribonucleic acid	2952221	NA	Annual Meeting of the American Epilepsy Society	The small molecule Wnt antagonist XAV939 modulates neuronal-network remodeling in a translational mouse model of temporal lobe epilepsy	NA	NA	NA	2018
7477	WNT7B	Protein Wnt-7b	T-cell acute lymphocytic leukemia	Experimental	Disease Profiling	Oligonucleotide array analysis	Messenger ribonucleic acid	2298060	24844359	Leukemia & Lymphoma	Repressed BMP signaling reactivates NKL homeobox gene MSX1 in a T-ALL subset	56	2	480	2015
7477	WNT7B	Protein Wnt-7b	Triple negative breast cancer	Early Studies in Humans	Diagnosis	High throughput nucleotide sequencing	Messenger ribonucleic acid	3365026	34389675	Proceedings of the National Academy of Sciences of the United States of America (PNAS)	Drivers and suppressors of triple-negative breast cancer	118	33	NA	2021
7477	WNT7B	Protein Wnt-7b	Triple negative breast cancer	Early Studies in Humans	Predicting Treatment Efficacy	Oligonucleotide array analysis	Messenger ribonucleic acid	3182308	32005747	Clinical Cancer Research	Predictive biomarkers for adjuvant capecitabine benefit in early-stage triple-negative breast cancer in the FinXX clinical trial	26	11	2603	2020
7477	WNT7B	Protein Wnt-7b	Triple negative breast cancer	Experimental	Disease Profiling	High throughput nucleotide sequencing	Messenger ribonucleic acid	3081072	31344266	International Journal of Cancer	Transcriptional profiling of breast cancer-associated lymphatic vessels reveals VCAM-1 as regulator of lymphatic invasion and permeability	145	10	2804	2019
7477	WNT7B	Protein Wnt-7b	Ulcerative colitis	Experimental	Diagnosis	Reverse transcriptase polymerase chain reaction	Messenger ribonucleic acid	1474732	NA	Gut	Expression of WNT family of genes in primary human intestinal myofibroblasts	58	Suppl. 1	NA	2009
23112	TNRC6B	Trinucleotide repeat-containing gene 6B protein	Adenoma, hepatocellular	Experimental	Disease Profiling	Exome sequencing	Deoxyribonucleic acid	2183140	24735922	Cancer Cell	Genomic profiling of hepatocellular adenomas reveals recurrent FRK-activating mutations and the mechanisms of malignant transformation	25	4	428	2014
23112	TNRC6B	Trinucleotide repeat-containing gene 6B protein	Adenomyoepithelioma, breast	Early Studies in Humans	Risk Factor	Genotyping	Deoxyribonucleic acid	2836550	29739933	Nature Communications	Recurrent hotspot mutations in HRAS Q61 and PI3K-AKT pathway genes as drivers of breast adenomyoepitheliomas	9	1	1816	2018
23112	TNRC6B	Trinucleotide repeat-containing gene 6B protein	Amyotrophic lateral sclerosis	Experimental	Disease Profiling	Oligonucleotide array analysis	Messenger ribonucleic acid	1487377	20352044	PLoS ONE	Mutations in CHMP2B in lower motor neuron predominant amyotrophic lateral sclerosis (ALS)	5	3	e99872	2010
23112	TNRC6B	Trinucleotide repeat-containing gene 6B protein	Angiosarcoma	Experimental	Risk Factor	Exome sequencing	Deoxyribonucleic acid	3585592	NA	PLoS ONE	Genomic landscapes of canine splenic angiosarcoma (hemangiosarcoma) contain extensive heterogeneity within and between patients	17	7	NA	2022
23112	TNRC6B	Trinucleotide repeat-containing gene 6B protein	Apraxia	Early Studies in Humans	Diagnosis	Genotyping	Deoxyribonucleic acid	3037274	29463886	Molecular Psychiatry	A set of regulatory genes co-expressed in embryonic human brain is implicated in disrupted speech development	24	7	1065	2019
23112	TNRC6B	Trinucleotide repeat-containing gene 6B protein	Astrocytoma	Experimental	Disease Profiling	Oligonucleotide array analysis	Messenger ribonucleic acid	1569712	NA	PLoS ONE	The MicroRNA and MessengerRNA profile of the RNA-Induced silencing complex in human primary astrocyte and astrocytoma cells	5	10	e13445	2010
23112	TNRC6B	Trinucleotide repeat-containing gene 6B protein	Astrocytoma, pilocytic	Experimental	Disease Profiling	Oligonucleotide array analysis	Messenger ribonucleic acid	2426364	26497896	BMC Cancer (Online)	Transcriptional profiles of pilocytic astrocytoma are related to their three different locations, but not to radiological tumor features	15	NA	778	2015
23112	TNRC6B	Trinucleotide repeat-containing gene 6B protein	Autism spectrum disorders	Experimental	Disease Profiling	Bisulfite sequencing analysis	Deoxyribonucleic acid	3089156	31009952	Human Molecular Genetics	Placental DNA methylation levels at CYP2E1 and IRS2 are associated with child outcome in a prospective autism study	28	16	2659	2019
23112	TNRC6B	Trinucleotide repeat-containing gene 6B protein	Autism spectrum disorders	Experimental	Disease Profiling	Exome sequencing	Deoxyribonucleic acid	2254134	25363768	Nature	The contribution of de novo coding mutations to autism spectrum disorder	515	7526	216	2014
23112	TNRC6B	Trinucleotide repeat-containing gene 6B protein	Autism spectrum disorders	Experimental	Disease Profiling	Polymerase chain reaction plus direct sequencing	Deoxyribonucleic acid	2707693	27824329	Nature Communications	De novo genic mutations among a Chinese autism spectrum disorder cohort	7	NA	13316	2016
23112	TNRC6B	Trinucleotide repeat-containing gene 6B protein	Autism spectrum disorders	Late Studies in Humans	Risk Factor	Genotyping	Deoxyribonucleic acid	3059857	31398340	Cell	Inherited and de novo genetic risk for autism impacts shared networks	178	4	850	2019
23112	TNRC6B	Trinucleotide repeat-containing gene 6B protein	B-cell acute lymphocytic leukemia	Late Studies in Humans	Risk Factor	Genotyping	Deoxyribonucleic acid	2014970	NA	European Human Genetics Conference	miRNA related polymorphisms as susceptibility markers of childhood acute lymphoblastic leukemia	NA	NA	NA	2013
23112	TNRC6B	Trinucleotide repeat-containing gene 6B protein	B-cell acute lymphocytic leukemia	Late Studies in Humans	Risk Factor	Genotyping	Deoxyribonucleic acid	2199497	24618566	Pediatric Research	Noncoding RNA-related polymorphisms in pediatric acute lymphoblastic leukemia susceptibility	75	6	767	2014
23112	TNRC6B	Trinucleotide repeat-containing gene 6B protein	Bipolar disorder	Experimental	Risk Factor	Oligonucleotide array analysis	Deoxyribonucleic acid	2186038	24700553	American Journal of Medical Genetics. Part B, Neuropsychiatric Genetics	Copy number variant study of bipolar disorder in Canadian and UK populations implicates synaptic genes	165	4	303	2014
23112	TNRC6B	Trinucleotide repeat-containing gene 6B protein	Bipolar disorder	Experimental	Risk Factor	Real time polymerase chain reaction	Deoxyribonucleic acid	2186038	24700553	American Journal of Medical Genetics. Part B, Neuropsychiatric Genetics	Copy number variant study of bipolar disorder in Canadian and UK populations implicates synaptic genes	165	4	303	2014
23112	TNRC6B	Trinucleotide repeat-containing gene 6B protein	Cancer	Experimental	Disease Profiling	Oligonucleotide array analysis	Messenger ribonucleic acid	2379481	NA	Nature Genetics	An in vivo screen identifies ependymoma oncogenes and tumor-suppressor genes	47	8	878	2015
23112	TNRC6B	Trinucleotide repeat-containing gene 6B protein	Cancer	Late Studies in Humans	Risk Factor	Methylation array analysis	Deoxyribonucleic acid	2889644	29475968	Cancer Epidemiology Biomarkers & Prevention	MiRNA-Processing gene methylation and cancer risk	27	5	550	2018
23112	TNRC6B	Trinucleotide repeat-containing gene 6B protein	Cancer	Late Studies in Humans	Risk Factor	Oligonucleotide array analysis	Deoxyribonucleic acid	2571463	27197191	Cancer Research	Cross-cancer genome-wide analysis of lung, ovary, breast, prostate, and colorectal cancer reveals novel pleiotropic associations	76	17	5103	2016
23112	TNRC6B	Trinucleotide repeat-containing gene 6B protein	Cancer, anus (squamous cell)	Early Studies in Humans	Risk Factor	Exome sequencing	Deoxyribonucleic acid	3210234	32422573	Translational Oncology (Online)	Comprehensive characterization of the mutational landscape in localized anal squamous cell carcinoma	13	7	NA	2020
23112	TNRC6B	Trinucleotide repeat-containing gene 6B protein	Cancer, breast	Experimental	Risk Factor	Exome sequencing	Deoxyribonucleic acid	2361448	25692405	Journal of Pathology	Whole-exome DNA sequence analysis of Brca2- and Trp53-deficient mouse mammary gland tumours	236	2	186	2015
23112	TNRC6B	Trinucleotide repeat-containing gene 6B protein	Cancer, colon	Early Studies in Humans	Risk Factor	Exome sequencing	Deoxyribonucleic acid	2828932	29203589	Clinical Cancer Research	Lymph node metastases in colon cancer are polyclonal	24	9	2214	2018
23112	TNRC6B	Trinucleotide repeat-containing gene 6B protein	Cancer, colorectal	Early Studies in Humans	Diagnosis	Oligonucleotide array analysis	Messenger ribonucleic acid	1620395	18438117	Annals of Surgery	Molecular signature for lymphatic metastasis in colorectal carcinomas	247	5	803	2008
23112	TNRC6B	Trinucleotide repeat-containing gene 6B protein	Cancer, colorectal	Early Studies in Humans	Differential Diagnosis	Oligonucleotide array analysis	Messenger ribonucleic acid	2064318	23991021	PLoS ONE	Functional comparison between genes dysregulated in ulcerative colitis and colorectal carcinoma	8	8	NA	2013
23112	TNRC6B	Trinucleotide repeat-containing gene 6B protein	Cancer, colorectal	Early Studies in Humans	Risk Factor	High throughput nucleotide sequencing	Deoxyribonucleic acid	2707675	28120820	Nature Communications	DNA copy number changes define spatial patterns of heterogeneity in colorectal cancer	8	NA	14093	2017
23112	TNRC6B	Trinucleotide repeat-containing gene 6B protein	Cancer, colorectal (adenocarcinoma)	Late Studies in Humans	Risk Factor	High throughput nucleotide sequencing	Deoxyribonucleic acid	2336744	25775023	PLoS ONE	Colorectal adenomas contain multiple somatic mutations that do not coincide with synchronous adenocarcinoma specimens	10	3	NA	2015
23112	TNRC6B	Trinucleotide repeat-containing gene 6B protein	Cancer, head and neck (squamous cell carcinoma)	Early Studies in Humans	Monitoring Treatment Efficacy	Oligonucleotide array analysis	Messenger ribonucleic acid	2473350	26437222	Oncotarget	Cetuximab promotes epithelial to mesenchymal transition and cancer associated fibroblasts in patients with head and neck cancer	6	33	34288	2015
23112	TNRC6B	Trinucleotide repeat-containing gene 6B protein	Cancer, kidney	Experimental	Disease Profiling	Liquid chromatography/mass spectrometry	Tissue	2143107	24548857	British Journal of Cancer	Quantitative proteomics in resected renal cancer tissue for biomarker discovery and profiling	110	6	1622	2014
23112	TNRC6B	20-gene expression kidney cancer panel	Cancer, kidney (renal cell carcinoma, clear cell)	Experimental	Predicting Treatment Efficacy	Oligonucleotide array analysis	Messenger ribonucleic acid	1674730	NA	Annual Meeting of the American Society of Clinical Oncology (ASCO)	Molecular classification of sunitinib response in metastatic renal cell carcinoma (mRCC) patients by gene expression profiling	NA	NA	NA	2011
23112	TNRC6B	Trinucleotide repeat-containing gene 6B protein	Cancer, liver (hepatocellular carcinoma)	Early Studies in Humans	Risk Factor	Genotyping	Deoxyribonucleic acid	2237268	24988079	PLoS ONE	Integrated analysis of mutation data from various sources identifies key genes and signaling pathways in hepatocellular carcinoma	9	7	NA	2014
23112	TNRC6B	Trinucleotide repeat-containing gene 6B protein	Cancer, liver (hepatocellular carcinoma)	Experimental	Disease Profiling	Oligonucleotide array analysis	Messenger ribonucleic acid	1300219	18959789	BMC Research Notes (Online)	Genetic profile of Egyptian hepatocellular-carcinoma associated with hepatitis C virus Genotype 4 by 15 K cDNA microarray: Preliminary study	1	NA	106	2008
23112	TNRC6B	Trinucleotide repeat-containing gene 6B protein	Cancer, lung	Early Studies in Humans	Risk Factor	Genotyping	Deoxyribonucleic acid	2562584	27767028	Nature Communications	Genomic heterogeneity of multiple synchronous lung cancer	7	NA	13200	2016
23112	TNRC6B	Trinucleotide repeat-containing gene 6B protein	Cancer, nasopharynx	Early Studies in Humans	Risk Factor	Polymerase chain reaction plus direct sequencing	Deoxyribonucleic acid	2964541	30102338	Carcinogenesis	Identification of genomic alterations in nasopharyngeal carcinoma and nasopharyngeal carcinoma-derived Epstein-Barr virus by whole-genome sequencing	39	12	1517	2018
23112	TNRC6B	Trinucleotide repeat-containing gene 6B protein	Cancer, ovary (carcinoma, serous papillary)	Experimental	Disease Profiling	Oligonucleotide array analysis	Messenger ribonucleic acid	1804376	22272227	PLoS ONE	Identification of a potential ovarian cancer stem cell gene expression profile from advanced stage papillary serous ovarian cancer	7	1	e29079	2012
23112	TNRC6B	Trinucleotide repeat-containing gene 6B protein	Cancer, pancreas	Early Studies in Humans	Diagnosis	Liquid chromatography/mass spectrometry	Serum	2150292	24571389	Journal of Proteome Research	Glycoprotein biomarker panel for pancreatic cancer discovered by quantitative proteomics analysis	13	4	1873	2014
23112	TNRC6B	Trinucleotide repeat-containing gene 6B protein	Cancer, prostate	Experimental	Disease Profiling	Oligonucleotide array analysis	Deoxyribonucleic acid	2184493	NA	PLoS Genetics	Comprehensive functional annotation of 77 prostate cancer risk loci	10	1	NA	2014
23112	TNRC6B	Trinucleotide repeat-containing gene 6B protein	Cancer, prostate	Experimental	Monitoring Treatment Efficacy	Oligonucleotide array analysis	Messenger ribonucleic acid	2066616	23936419	PLoS ONE	Genistein inhibits prostate cancer cell growth by targeting miR-34a and oncogenic HOTAIR	8	8	NA	2013
23112	TNRC6B	Trinucleotide repeat-containing gene 6B protein	Cancer, prostate	Experimental	Risk Factor	Not specified	Not specified	2376606	26015065	Prostate	Systematic enrichment analysis of potentially functional regions for 103 prostate cancer risk-associated loci	75	12	1264	2015
23112	TNRC6B	Trinucleotide repeat-containing gene 6B protein	Cancer, prostate	Late Studies in Humans	Prognosis	Polymerase chain reaction plus direct sequencing	Deoxyribonucleic acid	2352629	25638161	Oncotarget	The identification of trans-associations between prostate cancer GWAS SNPs and RNA expression differences in tumor-adjacent stroma	6	3	1865	2015
23112	TNRC6B	Trinucleotide repeat-containing gene 6B protein	Cancer, prostate	Late Studies in Humans	Risk Factor	Genotyping	Deoxyribonucleic acid	2240827	NA	Nature Genetics	A meta-analysis of 87,040 individuals identifies 23 new susceptibility loci for prostate cancer	46	10	1103	2014
23112	TNRC6B	Trinucleotide repeat-containing gene 6B protein	Cancer, prostate	Late Studies in Humans	Risk Factor	High throughput nucleotide sequencing	Deoxyribonucleic acid	2809502	29181843	Prostate	Genetic factors influencing prostate cancer risk in Norwegian men	78	3	186	2018
23112	TNRC6B	Trinucleotide repeat-containing gene 6B protein	Cancer, prostate	Late Studies in Humans	Risk Factor	Oligonucleotide array analysis	Deoxyribonucleic acid	2280270	25044450	International Journal of Cancer	Generalizability of established prostate cancer risk variants in men of African ancestry	136	5	1210	2015
23112	TNRC6B	Trinucleotide repeat-containing gene 6B protein	Cancer, prostate	Late Studies in Humans	Risk Factor	Polymerase chain reaction plus direct sequencing	Deoxyribonucleic acid	2352629	25638161	Oncotarget	The identification of trans-associations between prostate cancer GWAS SNPs and RNA expression differences in tumor-adjacent stroma	6	3	1865	2015
23112	TNRC6B	Trinucleotide repeat-containing gene 6B protein	Cancer, rectum	Early Studies in Humans	Predicting Treatment Efficacy	Genotyping	Deoxyribonucleic acid	2531343	26934318	Oncotarget	Predictive role of microRNA-related genetic polymorphisms in the pathological complete response to neoadjuvant chemoradiotherapy in locally advanced rectal cancer patients	7	15	19781	2016
23112	TNRC6B	Trinucleotide repeat-containing gene 6B protein	Cancer, salivary glands (adenoid cystic carcinoma)	Early Studies in Humans	Risk Factor	Polymerase chain reaction plus direct sequencing	Deoxyribonucleic acid	2030848	NA	Nature Genetics	The mutational landscape of adenoid cystic carcinoma	45	7	791	2013
23112	TNRC6B	Trinucleotide repeat-containing gene 6B protein	Cancer thyroid, medullary	Experimental	Disease Profiling	Oligonucleotide array analysis	Messenger ribonucleic acid	1854212	22209341	Human Pathology	Thyroid paraganglioma. Report of 3 cases and description of an immunohistochemical profile useful in the differential diagnosis with medullary thyroid carcinoma, based on complementary DNA array results	43	7	1103	2012
23112	TNRC6B	Trinucleotide repeat-containing gene 6B protein	Carcinosarcoma, uterine	Experimental	Disease Profiling	Exome sequencing	Deoxyribonucleic acid	2758086	28940304	Cancer	The FOXA2 transcription factor is frequently somatically mutated in uterine carcinosarcomas and carcinomas	124	1	65	2018
23112	TNRC6B	Trinucleotide repeat-containing gene 6B protein	Chronic lymphocytic leukemia	Early Studies in Humans	Risk Factor	Exome sequencing	Deoxyribonucleic acid	2597209	26847028	Leukemia	Longitudinal copy number, whole exome and targeted deep sequencing of 'good risk' IGHV-mutated CLL patients with progressive disease	30	6	1301	2016
23112	TNRC6B	Trinucleotide repeat-containing gene 6B protein	Chronic lymphocytic leukemia	Early Studies in Humans	Risk Factor	High throughput nucleotide sequencing	Deoxyribonucleic acid	2597209	26847028	Leukemia	Longitudinal copy number, whole exome and targeted deep sequencing of 'good risk' IGHV-mutated CLL patients with progressive disease	30	6	1301	2016
23112	TNRC6B	Trinucleotide repeat-containing gene 6B protein	Chronic lymphocytic leukemia	Late Studies in Humans	Risk Factor	Oligonucleotide array analysis	Deoxyribonucleic acid	2320300	25793711	PLoS ONE	Genetic variants in MiRNA processing genes and Pre-MiRNAs are associated with the risk of chronic lymphocytic leukemia	10	3	NA	2015
23112	TNRC6B	TNRC6B-NEK6 fusion protein	Chronic myeloid leukemia	Early Studies in Humans	Predicting Treatment Efficacy	High throughput nucleotide sequencing	Deoxyribonucleic acid	2894244	29967129	Blood	Integrative genomic analysis reveals cancer-associated mutations at diagnosis of CML in patients with high-risk disease	132	9	948	2018
23112	TNRC6B	TNRC6B-NEK6 fusion protein	Chronic myeloid leukemia, blast-phase	Early Studies in Humans	Risk Factor	Genotyping	Deoxyribonucleic acid	2451181	NA	Annual Meeting of the American Society of Hematology	High incidence of mutated cancer-associated genes at diagnosis in CML patients with early transformation to blast crisis	NA	NA	NA	2015
23112	TNRC6B	Trinucleotide repeat-containing gene 6B protein	Clinically isolated syndrome (CIS)	Experimental	Disease Profiling	Oligonucleotide array analysis	Messenger ribonucleic acid	1242515	18689680	Proceedings of the National Academy of Sciences of the United States of America (PNAS)	Abrogation of T cell quiescence characterizes patients at high risk for multiple sclerosis after the initial neurological event	105	33	11839	2008
23112	TNRC6B	Trinucleotide repeat-containing gene 6B protein	Diabetes type 2	Early Studies in Humans	Differential Diagnosis	Liquid chromatography/mass spectrometry	Serum	2150292	24571389	Journal of Proteome Research	Glycoprotein biomarker panel for pancreatic cancer discovered by quantitative proteomics analysis	13	4	1873	2014
23112	TNRC6B	Trinucleotide repeat-containing gene 6B protein	Diabetes type 2	Late Studies in Humans	Risk Factor	Oligonucleotide array analysis	Deoxyribonucleic acid	3251409	32816961	Diabetes	Epigenetic changes in islets of langerhans preceding the onset of diabetes	69	11	2503	2020
23112	TNRC6B	Trinucleotide repeat-containing gene 6B protein	Endothelial dysfunction	Experimental	Disease Profiling	Liquid chromatography/mass spectrometry	Plasma	2345480	25807139	Journal of Proteome Research	Proteomic signature of endothelial dysfunction identified in the serum of acute ischemic stroke patients by the iTRAQ-Based LC-MS approach	14	6	2466	2015
23112	TNRC6B	Trinucleotide repeat-containing gene 6B protein	Esthesioneuroblastoma	Early Studies in Humans	Risk Factor	Exome sequencing	Deoxyribonucleic acid	2959172	30575736	Nature Communications	Genomic analysis identifies frequent deletions of Dystrophin in olfactory neuroblastoma	9	1	5410	2018
23112	TNRC6B	Trinucleotide repeat-containing gene 6B protein	Fibroids, uterine (myoma)	Late Studies in Humans	Risk Factor	Genotyping	Deoxyribonucleic acid	1627415	21460842	Nature Genetics	A genome-wide association study identifies three loci associated with susceptibility to uterine fibroids	43	5	447	2011
23112	TNRC6B	Trinucleotide repeat-containing gene 6B protein	Fibroids, uterine (myoma)	Late Studies in Humans	Risk Factor	Genotyping	Deoxyribonucleic acid	1976659	NA	Annual Meeting of the Society for Gynecologic Investigation	BET1L and TNRC6B associate with fibroid risk among European Americans	NA	NA	NA	2013
23112	TNRC6B	Trinucleotide repeat-containing gene 6B protein	Fibroids, uterine (myoma)	Late Studies in Humans	Risk Factor	Polymerase chain reaction	Deoxyribonucleic acid	2084754	23892540	Human Genetics	Variants in BET1L and TNRC6B associate with increasing fibroid volume and fibroid type among European Americans	132	12	1361	2013
23112	TNRC6B	Trinucleotide repeat-containing gene 6B protein	Fibroids, uterine (myoma)	Late Studies in Humans	Risk Factor	Real time polymerase chain reaction	Deoxyribonucleic acid	2037428	23604678	Human Genetics	BET1L and TNRC6B associate with uterine fibroid risk among European Americans	132	8	943	2013
23112	TNRC6B	Trinucleotide repeat-containing gene 6B protein	Fragile X syndrome	Experimental	Disease Profiling	High throughput nucleotide sequencing	Messenger ribonucleic acid	2635165	28137726	Brain	Molecular analyses of neurogenic defects in a human pluripotent stem cell model of fragile X syndrome	140	NA	582	2017
23112	TNRC6B	Trinucleotide repeat-containing gene 6B protein	Gallstones	Early Studies in Humans	Risk Factor	Real time polymerase chain reaction	Deoxyribonucleic acid	3565736	36084219	Journal of Pediatric Gastroenterology and Nutrition	The rs12532734 polymorphism near the solute carrier 26A3 gene locus is associated with gallstone disease in children	75	6	692	2022
23112	TNRC6B	Trinucleotide repeat-containing gene 6B protein	Glioblastoma multiforme	Experimental	Disease Profiling	Oligonucleotide array analysis	Messenger ribonucleic acid	1817348	NA	BMC Cancer (Online)	RNA expression patterns in serum microvesicles from patients with glioblastoma multiforme and controls	12	NA	22	2012
23112	TNRC6B	Trinucleotide repeat-containing gene 6B protein	Infection, HIV	Early Studies in Humans	Risk Factor	Oligonucleotide array analysis	Messenger ribonucleic acid	3660420	36637125	Journal of Infectious Diseases	Upregulation of PTPRC and interferon response pathways in HIV-1 seroconverters prior to infection	227	5	714	2023
23112	TNRC6B	Trinucleotide repeat-containing gene 6B protein	Infection, HIV-1	Early Studies in Humans	Predicting Treatment Efficacy	Oligonucleotide array analysis	Messenger ribonucleic acid	3208077	32579550	PLoS ONE	Signature genes associated with immunological non-responsiveness to anti-retroviral therapy in HIV-1 subtype-C infection	15	6	NA	2020
23112	TNRC6B	Trinucleotide repeat-containing gene 6B protein	Inflammatory bowel disease	Late Studies in Humans	Risk Factor	Genotyping	Deoxyribonucleic acid	3587478	36308435	Human Molecular Genetics	Trans-ancestry, Bayesian meta-analysis discovers 20 novel risk loci for inflammatory bowel disease in an African American, East Asian and European cohort	32	5	873	2023
23112	TNRC6B	Trinucleotide repeat-containing gene 6B protein	Insulin resistance	Experimental	Disease Profiling	Oligonucleotide array analysis	Ribonucleic acid	2739903	28777829	PLoS ONE	Identification of an early transcriptomic signature of insulin resistance and related diseases in lymphomonocytes of healthy subjects	12	8	NA	2017
23112	TNRC6B	Trinucleotide repeat-containing gene 6B protein	Jaundice, obstructive	Early Studies in Humans	Differential Diagnosis	Liquid chromatography/mass spectrometry	Serum	2150292	24571389	Journal of Proteome Research	Glycoprotein biomarker panel for pancreatic cancer discovered by quantitative proteomics analysis	13	4	1873	2014
23112	TNRC6B	Trinucleotide repeat-containing gene 6B protein	Liver diseases	Early Studies in Humans	Risk Factor	Genotyping	Deoxyribonucleic acid	3380572	NA	Nature	Convergent somatic mutations in metabolism genes in chronic liver disease	598	7881	473	2021
23112	TNRC6B	Trinucleotide repeat-containing gene 6B protein	Lymphoma, mantle cell	Early Studies in Humans	Risk Factor	Genotyping	Deoxyribonucleic acid	2090632	24145436	Proceedings of the National Academy of Sciences of the United States of America (PNAS)	Landscape of somatic mutations and clonal evolution in mantle cell lymphoma	110	45	18250	2013
23112	TNRC6B	Trinucleotide repeat-containing gene 6B protein	Major depression	Early Studies in Humans	Diagnosis	Real time reverse transcriptase-polymerase chain reaction	Messenger ribonucleic acid	3411217	33219358	Molecular Psychiatry	miR-323a regulates ERBB4 and is involved in depression	26	8	4191	2021
23112	TNRC6B	Trinucleotide repeat-containing gene 6B protein	Malignant neoplasms	Experimental	Disease Profiling	Exome sequencing	Deoxyribonucleic acid	2630138	27683180	Clinical Cancer Research	Somatic and germline TP53 alterations in second malignant neoplasms from pediatric cancer survivors	23	7	1852	2017
23112	TNRC6B	Trinucleotide repeat-containing gene 6B protein	Melanoma	Early Studies in Humans	Risk Factor	Exome sequencing	Deoxyribonucleic acid	2390526	NA	Nature Genetics	Exome sequencing identifies recurrent mutations in NF1 and RASopathy genes in sun-exposed melanomas	47	9	996	2015
23112	TNRC6B	Trinucleotide repeat-containing gene 6B protein	Mesial temporal lobe epilepsy with hippocampal sclerosis	Experimental	Disease Profiling	High throughput nucleotide sequencing	Deoxyribonucleic acid	3369717	33403589	Journal of Molecular Neuroscience	Differential DNA methylation profiles in patients with temporal lobe epilepsy and hippocampal sclerosis ILAE type i	71	9	1951	2021
23112	TNRC6B	Trinucleotide repeat-containing gene 6B protein	Mucoepidermoid carcinoma, salivary	Early Studies in Humans	Risk Factor	Exome sequencing	Deoxyribonucleic acid	2613326	27340278	Clinical Cancer Research	Whole-exome sequencing of salivary gland mucoepidermoid carcinoma	23	1	283	2017
23112	TNRC6B	Trinucleotide repeat-containing gene 6B protein	Mucoepidermoid carcinoma, salivary	Experimental	Disease Profiling	High throughput nucleotide sequencing	Deoxyribonucleic acid	2766998	27340278	Clinical Cancer Research	Whole-exome sequencing of salivary gland mucoepidermoid carcinoma	23	1	283	2017
23112	TNRC6B	Trinucleotide repeat-containing gene 6B protein	Multisystem genetic disorders	Early Studies in Humans	Diagnosis	Genotyping	Deoxyribonucleic acid	3248026	32152250	Journal of Medical Genetics	Pathogenic variants in TNRC6B cause a genetic disorder characterised by developmental delay/intellectual disability and a spectrum of neurobehavioural phenotypes including autism and ADHD	57	10	717	2020
23112	TNRC6B	Trinucleotide repeat-containing gene 6B protein	Myelodysplasia	Experimental	Disease Profiling	High throughput nucleotide sequencing	Messenger ribonucleic acid	2955088	29616851	Leukemia & Lymphoma	Distinct transcriptomic and exomic abnormalities within myelodysplastic syndrome marrow cells	59	12	2952	2018
23112	TNRC6B	Trinucleotide repeat-containing gene 6B protein	Neuroblastoma	Experimental	Monitoring Treatment Efficacy	Liquid chromatography/mass spectrometry	Cells	3408488	34819497	Nature Communications	ATR inhibition enables complete tumour regression in ALK-driven NB mouse models	12	1	6813	2021
23112	TNRC6B	Trinucleotide repeat-containing gene 6B protein	Non-alcoholic fatty liver disease (NAFLD)	Early Studies in Humans	Diagnosis	Oligonucleotide array analysis	Messenger ribonucleic acid	2476534	26415102	Journal of Pathology	Systematic transcriptome analysis reveals elevated expression of alcohol-metabolizing genes in NAFLD livers	238	4	531	2016
23112	TNRC6B	Trinucleotide repeat-containing gene 6B protein	NOT DETERMINED	Experimental	Monitoring Treatment Efficacy	Oligonucleotide array analysis	Messenger ribonucleic acid	2820642	29112590	Journal of Cardiovascular Pharmacology	Effect of andrographolide on gene expression profile and intracellular calcium in primary rat myocardium microvascular endothelial cells	70	6	369	2017
23112	TNRC6B	Trinucleotide repeat-containing gene 6B protein	Pancreatitis, chronic	Early Studies in Humans	Differential Diagnosis	Liquid chromatography/mass spectrometry	Serum	2150292	24571389	Journal of Proteome Research	Glycoprotein biomarker panel for pancreatic cancer discovered by quantitative proteomics analysis	13	4	1873	2014
23112	TNRC6B	Trinucleotide repeat-containing gene 6B protein	Paraganglioma, head and neck	Experimental	Disease Profiling	Oligonucleotide array analysis	Messenger ribonucleic acid	1854212	22209341	Human Pathology	Thyroid paraganglioma. Report of 3 cases and description of an immunohistochemical profile useful in the differential diagnosis with medullary thyroid carcinoma, based on complementary DNA array results	43	7	1103	2012
23112	TNRC6B	Trinucleotide repeat-containing gene 6B protein	Plaque psoriasis	Early Studies in Humans	Monitoring Treatment Efficacy	Oligonucleotide array analysis	Messenger ribonucleic acid	3452348	NA	Annual Meeting of the American Academy of Dermatology (AAD)	Molecular linkage between psoriasis vulgaris and inflammation in adipose tissue: Modulation by secukinumab treatment in the ObePso study	NA	NA	NA	2022
23112	TNRC6B	Trinucleotide repeat-containing gene 6B protein	Presbycusis	Experimental	Disease Profiling	Oligonucleotide array analysis	Deoxyribonucleic acid	2881655	29725052	European Journal of Human Genetics	Whole-genome sequencing reveals new insights into age-related hearing loss: Cumulative effects, pleiotropy and the role of selection	26	8	1167	2018
23112	TNRC6B	Trinucleotide repeat-containing gene 6B protein	Rheumatoid arthritis	Early Studies in Humans	Predicting Treatment Efficacy	Oligonucleotide array analysis	Messenger ribonucleic acid	2556004	27384923	Clinical and Experimental Rheumatology	Expression of ERAP2 and LST1 is increased before start of therapy in rheumatoid arthritis patients with good clinical response to glucocorticoids	34	4	685	2016
23112	TNRC6B	Trinucleotide repeat-containing gene 6B protein	Rheumatoid arthritis	Early Studies in Humans	Predicting Treatment Efficacy	Real time reverse transcriptase-polymerase chain reaction	Messenger ribonucleic acid	2556004	27384923	Clinical and Experimental Rheumatology	Expression of ERAP2 and LST1 is increased before start of therapy in rheumatoid arthritis patients with good clinical response to glucocorticoids	34	4	685	2016
23112	TNRC6B	Trinucleotide repeat-containing gene 6B protein	Rheumatoid arthritis	Experimental	Disease Profiling	Northern blotting	Messenger ribonucleic acid	1209944	17082220	DNA Research	Isolation and expression profiling of genes upregulated in bone marrow-derived mononuclear cells of rheumatoid arthritis patients	13	4	169	2006
23112	TNRC6B	Trinucleotide repeat-containing gene 6B protein	Rheumatoid arthritis	Experimental	Disease Profiling	Oligonucleotide array analysis	Messenger ribonucleic acid	1209944	17082220	DNA Research	Isolation and expression profiling of genes upregulated in bone marrow-derived mononuclear cells of rheumatoid arthritis patients	13	4	169	2006
23112	TNRC6B	Trinucleotide repeat-containing gene 6B protein	Rheumatoid arthritis	Experimental	Disease Profiling	Reverse transcriptase polymerase chain reaction	Messenger ribonucleic acid	1209944	17082220	DNA Research	Isolation and expression profiling of genes upregulated in bone marrow-derived mononuclear cells of rheumatoid arthritis patients	13	4	169	2006
23112	TNRC6B	Trinucleotide repeat-containing gene 6B protein	Schizophrenia	Experimental	Disease Profiling	High throughput nucleotide sequencing	Deoxyribonucleic acid	2956720	30545851	Science	Neuron-specific signatures in the chromosomal connectome associated with schizophrenia risk	362	6420	1269	2018
23112	TNRC6B	Trinucleotide repeat-containing gene 6B protein	Sensorineural hearing loss	Early Studies in Humans	Diagnosis	Exome sequencing	Deoxyribonucleic acid	2697327	28472130	PLoS ONE	Novel compound heterozygous MYO7A mutations in Moroccan families with autosomal recessive non-syndromic hearing loss	12	5	NA	2017
23112	TNRC6B	Trinucleotide repeat-containing gene 6B protein	Stress disorder	Experimental	Disease Profiling	High throughput nucleotide sequencing	Messenger ribonucleic acid	3463241	34861977	Biological Psychiatry	Chronic stress induces coordinated cortical microcircuit cell-type transcriptomic changes consistent with altered information processing	91	9	798	2022
23112	TNRC6B	Trinucleotide repeat-containing gene 6B protein	Systemic lupus erythematosus	Early Studies in Humans	Diagnosis	Exome sequencing	Deoxyribonucleic acid	2927517	NA	Annual Scientific Meeting of the American College of Rheumatology	Exome sequencing reveals rare recessive mutations in multiple genes including FAS, RAD51B, and ISG15 in a single family with lupus and suggests a unique genetic model	NA	NA	NA	2018
23112	TNRC6B	Trinucleotide repeat-containing gene 6B protein	Systemic lupus erythematosus	Experimental	Disease Profiling	Methylation array analysis	Deoxyribonucleic acid	2050111	NA	PLoS Genetics	Genome-wide DNA methylation analysis of systemic lupus erythematosus reveals persistent hypomethylation of interferon genes and compositional changes to CD4+ T-cell populations	9	8	NA	2013
23112	TNRC6B	Trinucleotide repeat-containing gene 6B protein	Ulcerative colitis	Early Studies in Humans	Differential Diagnosis	Oligonucleotide array analysis	Messenger ribonucleic acid	2064318	23991021	PLoS ONE	Functional comparison between genes dysregulated in ulcerative colitis and colorectal carcinoma	8	8	NA	2013
23112	TNRC6B	Trinucleotide repeat-containing gene 6B protein	Uterine leiomyoma	Late Studies in Humans	Risk Factor	Genotyping	Deoxyribonucleic acid	1938995	23161897	American Journal of Epidemiology	African ancestry and genetic risk for uterine leiomyomata	176	12	1159	2012
23112	TNRC6B	Trinucleotide repeat-containing gene 6B protein	Uterine leiomyoma	Late Studies in Humans	Risk Factor	Genotyping	Deoxyribonucleic acid	2899103	30194396	Nature Communications	Variants associating with uterine leiomyoma highlight genetic background shared by various cancers and hormone-related traits	9	NA	3636	2018
23112	TNRC6B	Trinucleotide repeat-containing gene 6B protein	Uterine leiomyoma	Late Studies in Humans	Risk Factor	Genotyping	Deoxyribonucleic acid	3090827	31649266	Nature Communications	Genome-wide association and epidemiological analyses reveal common genetic origins between uterine leiomyomata and endometriosis	10	1	4857	2019
23112	TNRC6B	Trinucleotide repeat-containing gene 6B protein	Vitiligo, segmental	Experimental	Disease Profiling	Oligonucleotide array analysis	Messenger ribonucleic acid	2578603	27470284	Journal of Dermatological Science	The changes of gene expression profiling between segmental vitiligo, generalized vitiligo and healthy individual	84	1	40	2016
6051	RNPEP	Aminopeptidase B	Acute erythroid leukemia (M6)	Experimental	Disease Profiling	Exome sequencing	Deoxyribonucleic acid	2613778	27389056	Leukemia	Exome sequencing identifies highly recurrent somatic GATA2 and CEBPA mutations in acute erythroid leukemia	31	1	195	2017
6051	RNPEP	Aminopeptidase B	Acute myeloid leukemia	Experimental	Disease Profiling	Expression profiling array analysis	Messenger ribonucleic acid	2225241	24651097	Leukemia	Prognostic gene mutations and distinct gene- and microRNA-expression signatures in acute myeloid leukemia with a sole trisomy 8	28	8	1754	2014
6051	RNPEP	Aminopeptidase B	Astrocytoma	Experimental	Disease Profiling	Oligonucleotide array analysis	Messenger ribonucleic acid	2518106	27106762	The American Journal of Pathology	Epithelial cell transforming 2 and aurora kinase b modulate formation of stress granule-containing transcripts from diverse cellular pathways in AstrocytomaáCells	186	6	1674	2016
6051	RNPEP	Aminopeptidase B	Atopic dermatitis	Experimental	Disease Profiling	Mass spectrometry	Tissue	3628545	36108803	Journal of Investigative Dermatology	Quantitative proteomics identifies reduced NRF2 activity and mitochondrial dysfunction in atopic dermatitis	143	2	220	2023
6051	RNPEP	Aminopeptidase B	Cancer, breast	Early Studies in Humans	Predicting Treatment Efficacy	Liquid chromatography/mass spectrometry-mass Spectrometry	Tissue	3454944	35597840	Breast Cancer Research and Treatment	Identification of tumor biomarkers for pathological complete response to neoadjuvant treatment in locally advanced breast cancer	194	2	207	2022
6051	RNPEP	Aminopeptidase B	Cancer, breast	Early Studies in Humans	Prognosis	Comparative genomic hybridization array	Deoxyribonucleic acid	1498015	20362222	Cancer Genetics and Cytogenetics	High-resolution genomic profiling to predict 10-year overall survival in node-negative breast cancer	198	2	79	2010
6051	RNPEP	Aminopeptidase B	Cancer, breast	Early Studies in Humans	Prognosis	Oligonucleotide array analysis	Deoxyribonucleic acid	1498015	20362222	Cancer Genetics and Cytogenetics	High-resolution genomic profiling to predict 10-year overall survival in node-negative breast cancer	198	2	79	2010
6051	RNPEP	Aminopeptidase B	Cancer, breast	Experimental	Diagnosis	Liquid chromatography/mass spectrometry	Cell lysates	1979227	23445495	Journal of Proteome Research	Proteomic analysis of two metabolic proteins with potential to translocate to plasma membrane associated with tumor metastasis development and drug targets	12	4	1754	2013
6051	RNPEP	Aminopeptidase B	Cancer, breast	Experimental	Monitoring Treatment Efficacy	High pressure liquid chromatography	Cell lysates	1715350	21936522	Journal of Proteome Research	Data-independent proteomic screen identifies novel tamoxifen agonist that mediates drug resistance	10	10	4567	2011
6051	RNPEP	Aminopeptidase B	Cancer, breast	Experimental	Predicting Treatment Efficacy	High pressure liquid chromatography	Cell lysates	2527267	26883193	Oncotarget	Identification of novel pathways linking epithelial-to-mesenchymal transition with resistance to HER2-targeted therapy	7	10	11539	2016
6051	RNPEP	Aminopeptidase B	Cancer, colorectal	Experimental	Disease Profiling	Liquid chromatography/mass spectrometry	Cell lysates	2251449	25216327	Journal of Proteome Research	Discovery of melanotransferrin as a serological marker of colorectal cancer by secretome analysis and quantitative proteomics	13	11	4919	2014
6051	RNPEP	Aminopeptidase B	Cancer, colorectal	Experimental	Disease Profiling	Oligonucleotide array analysis	Ribonucleic acid	1430094	19187582	Chinese Medical Journal	Screening of tumor suppressor genes on 1q31.1-32.1 in Chinese patients with sporadic colorectal cancer	121	24	2479	2008
6051	RNPEP	Aminopeptidase B	Cancer, head and neck (squamous cell carcinoma)	Experimental	Risk Factor	Genotyping	Deoxyribonucleic acid	1690054	21798897	Science	Exome sequencing of head and neck squamous cell carcinoma reveals inactivating mutations in NOTCH1	333	6046	1154	2011
6051	RNPEP	Aminopeptidase B	Cancer, kidney (renal cell carcinoma, chromophobe)	Early Studies in Humans	Risk Factor	Genotyping	Deoxyribonucleic acid	1966243	23428843	Epigenetics	DNA methylation profiling distinguishes histological subtypes of renal cell carcinoma	8	3	252	2013
6051	RNPEP	Aminopeptidase B	Cancer, kidney (renal cell carcinoma, clear cell)	Early Studies in Humans	Diagnosis	Enzymatic assay	Tissue	1443200	16985214	American Journal of Physiology - Renal Physiology	Altered levels of acid, basic, and neutral peptidase activity and expression in human clear cell renal cell carcinoma	292	2	F780	2007
6051	RNPEP	Aminopeptidase B	Cancer, kidney (renal cell carcinoma, clear cell)	Experimental	Diagnosis	Real time polymerase chain reaction	Messenger ribonucleic acid	1443200	16985214	American Journal of Physiology - Renal Physiology	Altered levels of acid, basic, and neutral peptidase activity and expression in human clear cell renal cell carcinoma	292	2	F780	2007
6051	RNPEP	Aminopeptidase B	Cancer, kidney (renal cell carcinoma) metastatic	Experimental	Disease Profiling	Liquid chromatography/mass spectrometry	Tissue	1940582	23082029	Molecular & Cellular Proteomics	Quantitative proteomic analysis in metastatic renal cell carcinoma reveals a unique set of proteins with potential prognostic significance	12	1	132	2013
6051	RNPEP	Aminopeptidase B	Cancer, larynx	Early Studies in Humans	Diagnosis	Liquid chromatography/mass spectrometry	Tissue	2143273	24669031	Disease Markers	Identification of human tissue kallikrein 6 as a potential marker of laryngeal cancer based on the relevant Secretory/Releasing protein database	2014	NA	NA	2014
6051	RNPEP	Aminopeptidase B	Cancer, liver (hepatocellular carcinoma)	Early Studies in Humans	Risk Factor	Polymerase chain reaction plus direct sequencing	Deoxyribonucleic acid	2075730	23912677	Oncology Reports	Exome capture sequencing reveals new insights into hepatitis B virus-induced hepatocellular carcinoma at the early stage of tumorigenesis	30	4	1906	2013
6051	RNPEP	Aminopeptidase B	Cancer, liver (hepatocellular carcinoma)	Experimental	Disease Profiling	High throughput nucleotide sequencing	Messenger ribonucleic acid	3430043	35224785	The FASEB Journal	LncRNA THEMIS2-211, a tumor-originated circulating exosomal biomarker, promotes the growth and metastasis of hepatocellular carcinoma by functioning as a competing endogenous RNA	36	4	NA	2022
6051	RNPEP	Aminopeptidase B	Cancer, liver (hepatocellular carcinoma)	Experimental	Disease Profiling	Oligonucleotide array analysis	Messenger ribonucleic acid	1283270	18277965	Modern Pathology	Gene expression profiling in hepatocellular carcinoma: Upregulation of genes in amplified chromosome regions	21	5	505	2008
6051	RNPEP	Aminopeptidase B	Cancer, liver (hepatocellular carcinoma)	Experimental	Monitoring Treatment Efficacy	Liquid chromatography/mass spectrometry-mass Spectrometry	Cell lysates	2660026	27396604	Current Cancer Drug Targets	Inhibition of aurora a kinase by alisertib induces autophagy and cell cycle arrest and increases chemosensitivity in human hepatocellular carcinoma HepG2 cells	17	4	386	2017
6051	RNPEP	Aminopeptidase B	Cancer, lung (non-small cell) (NSCLC) (adenocarcinoma)	Early Studies in Humans	Predicting Treatment Efficacy	Liquid chromatography/mass spectrometry	Tissue	2251421	25004236	Journal of Proteome Research	Proteomic Analysis of Proteins Related to Prognosis of Lung Adenocarcinoma	13	11	4686	2014
6051	RNPEP	Aminopeptidase B	Cancer, metastatic (to lymph node)	Experimental	Disease Profiling	Liquid chromatography/mass spectrometry	Cell lysates	3358952	34186243	Molecular & Cellular Proteomics	A reductionist approach using primary and metastatic cell-derived extracellular vesicles reveals hub proteins associated with oral cancer prognosis	20	NA	100118	2021
6051	RNPEP	Aminopeptidase B	Cancer, ovary (serous)	Experimental	Predicting Drug Resistance	Oligonucleotide array analysis	Messenger ribonucleic acid	1684371	21571862	Cancer Research	HDAC4-Regulated STAT1 activation mediates platinum resistance in ovarian cancer	71	13	4412	2011
6051	RNPEP	Aminopeptidase B	Cancer, prostate	Early Studies in Humans	Prognosis	Oligonucleotide array analysis	Deoxyribonucleic acid	3249163	32215555	Carcinogenesis	Genetic variants in epithelial<U+0096>mesenchymal transition genes as predictors of clinical outcomes in localized prostate cancer	41	8	1057	2020
6051	RNPEP	Aminopeptidase B	Cancer, prostate	Experimental	Predicting Drug Resistance	Mass spectrometry	Cell lysates	1406511	19773444	Cancer Research	Identification of candidate biomarkers of therapeutic response to docetaxel by proteomic profiling	69	19	7696	2009
6051	RNPEP	Aminopeptidase B	Cancer, salivary glands (adenoid cystic carcinoma)	Early Studies in Humans	Risk Factor	Polymerase chain reaction plus direct sequencing	Deoxyribonucleic acid	2030848	NA	Nature Genetics	The mutational landscape of adenoid cystic carcinoma	45	7	791	2013
6051	RNPEP	Aminopeptidase B	Chronic lymphocytic leukemia	Experimental	Monitoring Treatment Efficacy	Liquid chromatography/mass spectrometry-mass Spectrometry	Cell lysates	2470811	NA	Oncotarget	The Hsp90 inhibitor SNX-7081 is synergistic with fludarabine nucleoside via DNA damage and repair mechanisms in human, p53-negative chronic lymphocytic leukemia	6	38	40981	2015
6051	RNPEP	Aminopeptidase B	Cirrhosis	Early Studies in Humans	Differential Diagnosis	Oligonucleotide array analysis	Messenger ribonucleic acid	1829717	NA	Journal of Translational Medicine (Online)	Gene expression profiling of HCV genotype 3a initial liver fibrosis and cirrhosis patients using microarray	10	NA	41	2012
6051	RNPEP	Aminopeptidase B	Colorectal adenoma	Early Studies in Humans	Risk Factor	Exome sequencing	Deoxyribonucleic acid	3421786	34843512	PLoS ONE	Variant profiling of colorectal adenomas from three patients of two families with MSH3-related adenomatous polyposis	16	11	NA	2021
6051	RNPEP	Aminopeptidase B	Crohn's disease	Experimental	Disease Profiling	Oligonucleotide array analysis	Messenger ribonucleic acid	2340039	25901971	Inflammatory Bowel Diseases	Genome-wide pathway analysis using gene expression data of colonic mucosa in patients with inflammatory bowel disease	21	6	1260	2015
6051	RNPEP	Aminopeptidase B	Ependymoma	Experimental	Disease Profiling	Real time reverse transcriptase-polymerase chain reaction	Messenger ribonucleic acid	2106543	24077346	Clinical Cancer Research	PI3K pathway activation provides a novel therapeutic target for pediatric ependymoma and is an independent marker of progression-free survival	19	23	6450	2013
6051	RNPEP	Aminopeptidase B	Fibrosis, hepatic	Early Studies in Humans	Differential Diagnosis	Oligonucleotide array analysis	Messenger ribonucleic acid	1829717	NA	Journal of Translational Medicine (Online)	Gene expression profiling of HCV genotype 3a initial liver fibrosis and cirrhosis patients using microarray	10	NA	41	2012
6051	RNPEP	Aminopeptidase B	Hypertension	Late Studies in Humans	Diagnosis	High throughput nucleotide sequencing	Deoxyribonucleic acid	3188626	31999706	PLoS ONE	Associations between high blood pressure and DNA methylation	15	1	NA	2020
6051	RNPEP	Aminopeptidase B	Infection, HIV	Early Studies in Humans	Monitoring Treatment Efficacy	Two-dimensional difference gel electrophoresis	Cell lysates	1763282	NA	PLoS ONE	Proteomic signatures of human oral epithelial cells in HIV-Infected subjects	6	11	e27816	2011
6051	RNPEP	Aminopeptidase B	Infection, HIV	Early Studies in Humans	Risk Factor	Oligonucleotide array analysis	Messenger ribonucleic acid	3660420	36637125	Journal of Infectious Diseases	Upregulation of PTPRC and interferon response pathways in HIV-1 seroconverters prior to infection	227	5	714	2023
6051	RNPEP	Aminopeptidase B	Infection, respiratory syncytial virus (RSV)	Experimental	Disease Profiling	Liquid chromatography/mass spectrometry	Cell lysates	3176998	32075873	Molecular & Cellular Proteomics	The secretome profiling of a pediatric airway epithelium infected with hRSV identified aberrant Apical/Basolateral trafficking and novel immune modulating (CXCL6, CXCL16, CSF3) and antiviral (CEACAM1) proteins*	19	5	793	2020
6051	RNPEP	Aminopeptidase B	Irritable bowel syndrome	Early Studies in Humans	Diagnosis	Liquid chromatography/mass spectrometry	Tissue	2810049	29529042	PLoS ONE	Protease signaling through protease activated receptor 1 mediate nerve activation by mucosal supernatants from irritable bowel syndrome but not from ulcerative colitis patients	13	3	NA	2018
6051	RNPEP	Aminopeptidase B	Ischemia, cerebral	Experimental	Diagnosis	Fluorescence immunoassay	Cell lysates	2622652	27933490	Journal of Molecular Neuroscience	Alterations in the cerebral microvascular proteome expression profile after transient global cerebral ischemia in rat	61	3	396	2017
6051	RNPEP	Aminopeptidase B	Ischemia, cerebral	Experimental	Monitoring Treatment Efficacy	Fluorescence immunoassay	Cell lysates	2622652	27933490	Journal of Molecular Neuroscience	Alterations in the cerebral microvascular proteome expression profile after transient global cerebral ischemia in rat	61	3	396	2017
6051	RNPEP	Aminopeptidase B	Ischemia-reperfusion injury, retinal	Experimental	Disease Profiling	Two-dimensional difference gel electrophoresis	Tissue	2286486	25549249	PLoS ONE	Identification of protein network alterations upon retinal ischemia-reperfusion injury by quantitative proteomics using a Rattus norvegicus model	9	12	NA	2014
6051	RNPEP	Aminopeptidase B	Liposarcoma	Experimental	Disease Profiling	Comparative genomic hybridization array	Deoxyribonucleic acid	2138125	24505276	PLoS ONE	Whole genome analyses of a well-differentiated liposarcoma reveals novel SYT1 and DDR2 rearrangements	9	2	NA	2014
6051	RNPEP	Aminopeptidase B	Melanoma, uveal	Experimental	Disease Profiling	Liquid chromatography/mass spectrometry	Tissue	2588970	27391064	Oncotarget	In-depth proteomic profiling of the uveal melanoma secretome	7	31	49623	2016
6051	RNPEP	Aminopeptidase B	Melioidosis	Experimental	Disease Profiling	Liquid chromatography/electrospray ionisation-mass spectrometry	Cell lysates	3047086	31244210	Journal of Proteome Research	Quantitative proteomics reveals differences in the response of neutrophils isolated from healthy or diabetic subjects to infection with capsule-variant Burkholderia thailandensis	18	7	2848	2019
6051	RNPEP	Aminopeptidase B	Metabolic syndrome	Experimental	Disease Profiling	Oligonucleotide array analysis	Messenger ribonucleic acid	1792055	NA	PLoS Genetics	Coexpression network analysis in abdominal and gluteal adipose tissue reveals regulatory genetic loci for metabolic syndrome and related phenotypes	8	2	e1002505	2012
6051	RNPEP	Aminopeptidase B	Osteochondroma	Experimental	Predicting Treatment Efficacy	Liquid chromatography/mass spectrometry	Tissue	2358328	25738923	Oncology Reports	Differential proteomic profiling of primary and recurrent chordomas	33	5	2207	2015
6051	RNPEP	Aminopeptidase B	Paraganglioma, head and neck	Early Studies in Humans	Diagnosis	Exome sequencing	Deoxyribonucleic acid	3451097	NA	Journal of Clinical Endocrinology and Metabolism	Somatic mutation profiling in head and neck paragangliomas	107	7	1833	2022
6051	RNPEP	Aminopeptidase B	Parkinson's disease	Experimental	Monitoring Treatment Efficacy	Liquid chromatography/mass spectrometry-mass Spectrometry	Tissue	3619648	36564343	European Journal of Neuroscience	Identification of molecular network of gut-brain axis associated with neuroprotective effects of PPARd-ligand erucic acid in rotenone-induced Parkinson's disease model in zebrafish	57	4	585	2023
6051	RNPEP	Aminopeptidase B	Polycythemia vera	Experimental	Disease Profiling	Oligonucleotide array analysis	Messenger ribonucleic acid	2395422	26275051	PLoS ONE	Microarray and proteomic analyses of myeloproliferative neoplasms with a highlight on the mTOR signaling pathway	10	8	NA	2015
6051	RNPEP	Aminopeptidase B	Renal oncocytoma	Early Studies in Humans	Risk Factor	Genotyping	Deoxyribonucleic acid	1966243	23428843	Epigenetics	DNA methylation profiling distinguishes histological subtypes of renal cell carcinoma	8	3	252	2013
6051	RNPEP	Aminopeptidase B	Retinopathy	Experimental	Disease Profiling	Mass spectrometry	Tissue	2872973	30025079	Investigative Ophthalmology and Visual Science	SWATH-MS proteomic analysis of oxygen-induced retinopathy reveals novel potential therapeutic targets	59	8	3294	2018
6051	RNPEP	Aminopeptidase B	Sarcoidosis, pulmonary	Experimental	Disease Profiling	Liquid chromatography/mass spectrometry	Bronchoalveolar lavage	2638909	27566455	Journal of Allergy and Clinical Immunology	Pulmonary sarcoidosis is associated with exosomal vitamin D-binding protein and inflammatory molecules	139	4	1186	2017
6051	RNPEP	Aminopeptidase B	Systemic lupus erythematosus	Experimental	Disease Profiling	Oligonucleotide array analysis	Deoxyribonucleic acid	3047169	30674474	Annals of the Rheumatic Diseases	Hypomethylation of STAT1 and HLA-DRB1 is associated with type-I interferon-dependent HLA-DRB1 expression in lupus CD8+ T cells	78	4	519	2019
6051	RNPEP	Aminopeptidase B	Traumatic brain injury	Experimental	Disease Profiling	Liquid chromatography/mass spectrometry	Tissue	1999298	22757692	Journal of Neurotrauma	Detection of structural and metabolic changes in traumatically injured hippocampus by quantitative differential proteomics	30	9	775	2013
6051	RNPEP	Aminopeptidase B	Ulcerative colitis	Early Studies in Humans	Diagnosis	Liquid chromatography/mass spectrometry	Tissue	2810049	29529042	PLoS ONE	Protease signaling through protease activated receptor 1 mediate nerve activation by mucosal supernatants from irritable bowel syndrome but not from ulcerative colitis patients	13	3	NA	2018
6051	RNPEP	Aminopeptidase B	Vitiligo, non-segmental	Experimental	Disease Profiling	Oligonucleotide array analysis	Messenger ribonucleic acid	2462423	26562080	Genes and Immunity	Interactome analysis of gene expression profile reveals potential novel key transcriptional regulators of skin pathology in vitiligo	17	1	30	2016
11266	DUSP12	Dual specificity protein phosphatase 12	Alcoholism	Experimental	Diagnosis	Real time reverse transcriptase-polymerase chain reaction	Messenger ribonucleic acid	3613710	36089615	Molecular Psychiatry	Unraveling the epigenomic and transcriptomic interplay during alcohol-induced anxiolysis	27	11	4624	2022
11266	DUSP12	Dual specificity protein phosphatase 12	Alcoholism	Experimental	Disease Profiling	High throughput nucleotide sequencing	Messenger ribonucleic acid	3613710	36089615	Molecular Psychiatry	Unraveling the epigenomic and transcriptomic interplay during alcohol-induced anxiolysis	27	11	4624	2022
11266	DUSP12	Dual specificity protein phosphatase 12	Astrocytoma, grade II	Early Studies in Humans	Differential Diagnosis	High throughput nucleotide sequencing	Messenger ribonucleic acid	2282884	25333259	Oncotarget	Multidimensional analysis of gene expression reveals TGFB1I1-induced EMT contributes to malignant progression of astrocytomas	5	24	12593	2014
11266	DUSP12	Dual specificity protein phosphatase 12	Astrocytoma, grade III	Early Studies in Humans	Differential Diagnosis	High throughput nucleotide sequencing	Messenger ribonucleic acid	2282884	25333259	Oncotarget	Multidimensional analysis of gene expression reveals TGFB1I1-induced EMT contributes to malignant progression of astrocytomas	5	24	12593	2014
11266	DUSP12	Dual specificity protein phosphatase 12	Autoimmune polyendocrinopathy syndrome type I	Early Studies in Humans	Diagnosis	Exome sequencing	Deoxyribonucleic acid	2381087	26031516	Journal of Translational Medicine (Online)	Novel and rare functional genomic variants in multiple autoimmune syndrome and Sjogren's syndrome	13	NA	173	2015
11266	DUSP12	Dual specificity protein phosphatase 12	B-cell acute lymphocytic leukemia	Early Studies in Humans	Diagnosis	High throughput nucleotide sequencing	Messenger ribonucleic acid	2907957	29626196	Leukemia	Mutation, methylation, and gene expression profiles in dup(1q)-positive pediatric B-cell precursor acute lymphoblastic leukemia	32	10	2117	2018
11266	DUSP12	Dual specificity protein phosphatase 12	Cancer, bladder (urothelial carcinoma)	Early Studies in Humans	Predicting Treatment Efficacy	Comparative genomic hybridization array	Deoxyribonucleic acid	2175974	24486590	Clinical Cancer Research	Integrative analysis of 1q23.3 copy-number gain in metastatic urothelial carcinoma	20	7	1873	2014
11266	DUSP12	Dual specificity protein phosphatase 12	Cancer, bladder (urothelial carcinoma)	Experimental	Disease Profiling	Oligonucleotide array analysis	Messenger ribonucleic acid	2882255	30052775	Carcinogenesis	MMP23B expression and protein levels in blood and urine are associated with bladder cancer	39	10	1254	2018
11266	DUSP12	Dual specificity protein phosphatase 12	Cancer, breast	Early Studies in Humans	Diagnosis	Oligonucleotide array analysis	Messenger ribonucleic acid	2325459	25201346	International Journal of Oncology	Microarray phosphatome profiling of breast cancer patients unveils a complex phosphatase regulatory role of the MAPK and PI3K pathways in estrogen receptor-negative breast cancers	45	6	2250	2014
11266	DUSP12	Dual specificity protein phosphatase 12	Cancer, breast	Early Studies in Humans	Prognosis	Oligonucleotide array analysis	Messenger ribonucleic acid	2325459	25201346	International Journal of Oncology	Microarray phosphatome profiling of breast cancer patients unveils a complex phosphatase regulatory role of the MAPK and PI3K pathways in estrogen receptor-negative breast cancers	45	6	2250	2014
11266	DUSP12	Dual specificity protein phosphatase 12	Cancer, breast	Late Studies in Humans	Prognosis	Not specified	Messenger ribonucleic acid	2101392	24147022	PLoS ONE	Breast tumors with elevated expression of 1q candidate genes confer poor clinical outcome and sensitivity to Ras/PI3K inhibition	8	10	NA	2013
11266	DUSP12	Dual specificity protein phosphatase 12	Cancer, breast (invasive ductal carcinoma)	Early Studies in Humans	Diagnosis	Not specified	Messenger ribonucleic acid	2853926	29468485	Breast Cancer Research and Treatment	Characterization of a novel breast cancer cell line derived from a metastatic bone lesion of a breast cancer patient	170	1	179	2018
11266	DUSP12	Dual specificity protein phosphatase 12	Cancer, breast (invasive ductal carcinoma)	Late Studies in Humans	Predicting Treatment Efficacy	High throughput nucleotide sequencing	Messenger ribonucleic acid	2421456	26374485	Nature Communications	Ligand-dependent genomic function of glucocorticoid receptor in triple-negative breast cancer	6	NA	8323	2015
11266	DUSP12	Dual specificity protein phosphatase 12	Cancer, lung (non-small cell) (NSCLC) (adenocarcinoma) metastatic	Early Studies in Humans	Risk Factor	High throughput nucleotide sequencing	Deoxyribonucleic acid	2965613	30350422	Journal of Pathology	Exploring the spatiotemporal genetic heterogeneity in metastatic lung adenocarcinoma using a nuclei flow-sorting approach	247	2	199	2019
11266	DUSP12	Dual specificity protein phosphatase 12	Cancer, nasopharynx	Late Studies in Humans	Risk Factor	Oligonucleotide array analysis	Deoxyribonucleic acid	2608954	27436580	Human Molecular Genetics	An extended genome-wide association study identifies novel susceptibility loci for nasopharyngeal carcinoma	25	16	3626	2016
11266	DUSP12	Dual specificity protein phosphatase 12	Cancer, nasopharynx	Late Studies in Humans	Risk Factor	Polymerase chain reaction	Deoxyribonucleic acid	2608954	27436580	Human Molecular Genetics	An extended genome-wide association study identifies novel susceptibility loci for nasopharyngeal carcinoma	25	16	3626	2016
11266	DUSP12	Dual specificity protein phosphatase 12	Cancer, ovary (epithelial)	Experimental	Predicting Treatment Efficacy	Exome sequencing	Deoxyribonucleic acid	2307034	25881093	BMC Cancer (Online)	Tumor evolution and intratumor heterogeneity of an epithelial ovarian cancer investigated using next-generation sequencing	15	1	1077	2015
11266	DUSP12	Dual specificity protein phosphatase 12	Cancer, prostate	Early Studies in Humans	Diagnosis	Western blotting	Serum	1593464	20632317	Prostate	Antibody responses to prostate-associated antigens in patients with prostatitis and prostate cancer	71	2	134	2011
11266	DUSP12	Dual specificity protein phosphatase 12	Cancer, prostate	Early Studies in Humans	Predicting Treatment Efficacy	Exome sequencing	Deoxyribonucleic acid	2824232	NA	Annual Meeting of the American Association for Cancer Research (AACR)	Variant allele frequency changes and treatment responses in advanced prostate cancer	NA	NA	NA	2018
11266	DUSP12	Dual specificity protein phosphatase 12	Chronic myeloid leukemia	Experimental	Diagnosis	Oligonucleotide array analysis	Messenger ribonucleic acid	2042963	NA	Oncotarget	Genome-wide comparison of the transcriptomes of highly enriched normal and chronic myeloid leukemia stem and progenitor cell populations	4	5	715	2013
11266	DUSP12	Dual specificity protein phosphatase 12	Chronic myeloid leukemia	Experimental	Monitoring Treatment Efficacy	Oligonucleotide array analysis	Messenger ribonucleic acid	1685071	20103624	Cancer Research	Efficacious immune therapy in chronic myelogenous leukemia (CML) recognizes antigens that are expressed on CML progenitor cells	70	3	906	2010
11266	DUSP12	Dual specificity protein phosphatase 12	Chronic myeloid leukemia	Experimental	Monitoring Treatment Efficacy	Western blotting	Cell lysates	1685071	20103624	Cancer Research	Efficacious immune therapy in chronic myelogenous leukemia (CML) recognizes antigens that are expressed on CML progenitor cells	70	3	906	2010
11266	DUSP12	Dual specificity protein phosphatase 12	Dementia, Alzheimer type	Early Studies in Humans	Diagnosis	High throughput nucleotide sequencing	Deoxyribonucleic acid	2461788	26742120	PLoS ONE	Development of biomarkers based on DNA methylation in the NCAPH2/LMF2 promoter region for diagnosis of Alzheimer's disease and amnesic mild cognitive impairment	11	1	NA	2016
11266	DUSP12	Dual specificity protein phosphatase 12	Dementia, Alzheimer type	Early Studies in Humans	Diagnosis	Pyrosequencing	Deoxyribonucleic acid	2461788	26742120	PLoS ONE	Development of biomarkers based on DNA methylation in the NCAPH2/LMF2 promoter region for diagnosis of Alzheimer's disease and amnesic mild cognitive impairment	11	1	NA	2016
11266	DUSP12	Dual specificity protein phosphatase 12	Diabetes type 1	Experimental	Disease Profiling	Oligonucleotide array analysis	Messenger ribonucleic acid	1814519	22403299	Diabetes	Peripheral blood monocyte gene expression profile clinically stratifies patients with recent-onset type 1 diabetes	61	5	1281	2012
11266	DUSP12	Dual specificity protein phosphatase 12	Diabetes type 2	Late Studies in Humans	Risk Factor	Genotyping	Deoxyribonucleic acid	1244727	18269685	Annals of Human Genetics	Type 2 diabetes susceptibility genes on chromosome 1q21-24	72	Part 2	163	2008
11266	DUSP12	Dual specificity protein phosphatase 12	Ependymoma	Experimental	Disease Profiling	Real time reverse transcriptase-polymerase chain reaction	Messenger ribonucleic acid	2106543	24077346	Clinical Cancer Research	PI3K pathway activation provides a novel therapeutic target for pediatric ependymoma and is an independent marker of progression-free survival	19	23	6450	2013
11266	DUSP12	Dual specificity protein phosphatase 12	Esophageal carcinoma (squamous cell)	Experimental	Disease Profiling	High throughput nucleotide sequencing	Deoxyribonucleic acid	3326890	33741694	Cancer Research	Genome-wide DNA methylation profiling of esophageal squamous cell carcinoma from global high-incidence regions identifies crucial genes and potential cancer markers	81	10	2612	2021
11266	DUSP12	Dual specificity protein phosphatase 12	Fibrosarcoma	Experimental	Monitoring Treatment Efficacy	Oligonucleotide array analysis	Messenger ribonucleic acid	1603201	20870344	Ultrasound in Medicine and Biology	Synergistic effects of sonoporation and taurolidin/TRAIL on apoptosis in human fibrosarcoma	36	11	1893	2010
11266	DUSP12	Dual specificity protein phosphatase 12	Ganglioglioma	Experimental	Disease Profiling	Oligonucleotide array analysis	Messenger ribonucleic acid	1911446	22706982	Pediatric Blood & Cancer	Pediatric brainstem gangliogliomas show overexpression of neuropeptide prepronociceptin (PNOC) by microarray and immunohistochemistry	59	7	1173	2012
11266	DUSP12	Dual specificity protein phosphatase 12	Hodgkin lymphoma (classical)	Experimental	Monitoring Treatment Efficacy	Oligonucleotide array analysis	Messenger ribonucleic acid	2798777	28878352	Leukemia	S1PR1 drives a feedforward signalling loop to regulate BATF3 and the transcriptional programme of Hodgkin lymphoma cells	32	1	214	2018
11266	DUSP12	Dual specificity protein phosphatase 12	Huntington's disease	Experimental	Diagnosis	Oligonucleotide array analysis	Messenger ribonucleic acid	2745418	29019003	Journal of Molecular Neuroscience	Role of dynein axonemal heavy chain 6 gene expression as a possible biomarker for huntington's disease: A translational study	63	2023-03-04	342	2017
11266	DUSP12	Dual specificity protein phosphatase 12	Immunoglobulin G4 related sclerosing disease	Early Studies in Humans	Differential Diagnosis	Oligonucleotide array analysis	Messenger ribonucleic acid	2717833	28621822	Clinical and Experimental Immunology	cDNA microarray analysis identifies NR4A2 as a novel molecule involved in the pathogenesis of Sj÷gren's syndrome	190	1	96	2017
11266	DUSP12	Dual specificity protein phosphatase 12	Infection, Helicobacter pylori	Late Studies in Humans	Risk Factor	Oligonucleotide array analysis	Deoxyribonucleic acid	1987789	23652523	JAMA - Journal of the American Medical Association	Identification of genetic loci associated with Helicobacter pylori serologic status	309	18	1912	2013
11266	DUSP12	Dual specificity protein phosphatase 12	Myasthenia gravis	Experimental	Disease Profiling	Oligonucleotide array analysis	Messenger ribonucleic acid	2923557	30308012	PLoS ONE	MicroRNA and mRNA expression associated with ectopic germinal centers in thymus of myasthenia gravis	13	10	NA	2018
11266	DUSP12	Dual specificity protein phosphatase 12	Neuroblastoma	Experimental	Risk Factor	Oligonucleotide array analysis	Deoxyribonucleic acid	1631736	NA	Annual Meeting of the American Association for Cancer Research (AACR)	Genome-wide gene-centric discovery of disease variants in neuroblastoma	NA	NA	NA	2010
11266	DUSP12	Dual specificity protein phosphatase 12	Neuroblastoma	Experimental	Risk Factor	Oligonucleotide array analysis	Deoxyribonucleic acid	1641066	21436895	PLoS Genetics	Phenotype restricted genome-wide association study using a gene-centric approach identifies three low-risk neuroblastoma susceptibility loci	7	3	NA	2011
11266	DUSP12	Dual specificity protein phosphatase 12	Neuroblastoma	Experimental	Risk Factor	Oligonucleotide array analysis	Deoxyribonucleic acid	1694338	21436895	PLoS Genetics	Phenotype restricted genome-wide association study using a gene-centric approach identifies three low-risk neuroblastoma susceptibility loci	7	3	NA	2011
11266	DUSP12	Dual specificity protein phosphatase 12	Osteoarthritis	Early Studies in Humans	Monitoring Treatment Efficacy	High throughput nucleotide sequencing	Messenger ribonucleic acid	2749471	NA	Annual Scientific Meeting of the American College of Rheumatology	Widespread regulation of gene expression by glucocorticoids in chondrocytes from OA patients as determined by NGS-based genome wide expression analysis	NA	NA	NA	2017
11266	DUSP12	Dual specificity protein phosphatase 12	Prostatitis	Early Studies in Humans	Diagnosis	Western blotting	Serum	1593464	20632317	Prostate	Antibody responses to prostate-associated antigens in patients with prostatitis and prostate cancer	71	2	134	2011
11266	DUSP12	Dual specificity protein phosphatase 12	Sjogren syndrome	Early Studies in Humans	Diagnosis	Exome sequencing	Deoxyribonucleic acid	2381087	26031516	Journal of Translational Medicine (Online)	Novel and rare functional genomic variants in multiple autoimmune syndrome and Sjogren's syndrome	13	NA	173	2015
11266	DUSP12	Dual specificity protein phosphatase 12	Sjogren syndrome	Early Studies in Humans	Differential Diagnosis	Oligonucleotide array analysis	Messenger ribonucleic acid	2717833	28621822	Clinical and Experimental Immunology	cDNA microarray analysis identifies NR4A2 as a novel molecule involved in the pathogenesis of Sj÷gren's syndrome	190	1	96	2017
11266	DUSP12	Dual specificity protein phosphatase 12	Sjogren syndrome	Experimental	Diagnosis	Not specified	Tissue	2787455	29033144	Journal of Autoimmunity	Impaired anti-inflammatory activity of PPARgamma in the salivary epithelia of Sjogren's syndrome patients imposed by intrinsic NF-kappaB activation	86	NA	62	2018
11266	DUSP12	Dual specificity protein phosphatase 12	Systemic lupus erythematosus	Experimental	Disease Profiling	High throughput nucleotide sequencing	Messenger ribonucleic acid	3553832	36165181	Journal of Immunology	IL-4-induced quiescence of resting naive B cells is disrupted in systemic lupus erythematosus	209	8	1513	2022
11266	DUSP12	Dual specificity protein phosphatase 12	Urticaria	Early Studies in Humans	Diagnosis	Real time reverse transcriptase-polymerase chain reaction	Messenger ribonucleic acid	2737579	28407332	Allergy	Transcriptome analysis of severely active chronic spontaneous urticaria shows an overall immunological skin involvement	72	11	1778	2017
9755	TBKBP1	TANK-binding kinase 1-binding protein 1	Acute lymphocytic leukemia	Early Studies in Humans	Diagnosis	High throughput nucleotide sequencing	Messenger ribonucleic acid	3256479	31640433	Leukemia & Lymphoma	Overexpression of chromatin remodeling and tyrosine kinase genes in iAMP21-positive acute lymphoblastic leukemia	61	3	604	2020
9755	TBKBP1	96-gene methylation food allergy panel	Allergy, food	Early Studies in Humans	Diagnosis	Methylation array analysis	Deoxyribonucleic acid	2386448	25678091	Journal of Allergy and Clinical Immunology	Blood DNA methylation biomarkers predict clinical reactivity in food-sensitized infants	135	5	1319	2015
9755	TBKBP1	TANK-binding kinase 1-binding protein 1	Arthritis, juvenile idiopathic	Early Studies in Humans	Predicting Treatment Efficacy	Oligonucleotide array analysis	Messenger ribonucleic acid	2129640	NA	Arthritis Research and Therapy	Genomic characterization of remission in juvenile idiopathic arthritis	15	4	R100	2013
9755	TBKBP1	TANK-binding kinase 1-binding protein 1	Axial spondyloarthritis	Early Studies in Humans	Predicting Treatment Efficacy	High throughput nucleotide sequencing	Messenger ribonucleic acid	3332653	NA	Annual European Congress of Rheumatology (EULAR)	Molecular profiling of radiographic axial spondyloarthritis patients reveals an association between innate and adaptive cell populations and therapeutic response to adalimumab	NA	NA	NA	2021
9755	TBKBP1	TANK-binding kinase 1-binding protein 1	Axial spondyloarthritis, radiographic (Ankylosing spondylitis)	Early Studies in Humans	Monitoring Treatment Efficacy	High throughput nucleotide sequencing	Messenger ribonucleic acid	3390987	NA	Annual Scientific Meeting of the American College of Rheumatology	Molecular profiling of radiographic axial spondyloarthritis patients reveals an association between innate and adaptive cell populations and therapeutic response to adalimumab	NA	NA	NA	2021
9755	TBKBP1	TANK-binding kinase 1-binding protein 1	Axial spondyloarthritis, radiographic (Ankylosing spondylitis)	Experimental	Risk Factor	Genotyping	Deoxyribonucleic acid	1633319	NA	Annual Meeting of the American Society of Human Genetics (ASHG)	Genome-wide association study of ankylosing spondylitis identifies four new loci, a tag SNP for HLA-B27, and an interaction between HLA-B27 and variants in ERAP1	NA	NA	NA	2010
9755	TBKBP1	TANK-binding kinase 1-binding protein 1	Axial spondyloarthritis, radiographic (Ankylosing spondylitis)	Late Studies in Humans	Risk Factor	Not specified	Not specified	1687775	21743469	Nature Genetics	Interaction between ERAP1 and HLA-B27 in ankylosing spondylitis implicates peptide handling in the mechanism for HLA-B27 in disease susceptibility	43	8	761	2011
9755	TBKBP1	TANK-binding kinase 1-binding protein 1	Cancer, bladder, superficial invasive urothelial carcinoma	Early Studies in Humans	Prognosis	Oligonucleotide array analysis	Messenger ribonucleic acid	2266716	25252918	Cancer Research	In vivo disruption of an Rb-E2F-Ezh2 signaling loop causes bladder cancer	74	22	6565	2014
9755	TBKBP1	TANK-binding kinase 1-binding protein 1	Cancer, gastroesophageal junction (adenocarcinoma)	Early Studies in Humans	Predicting Treatment Efficacy	Oligonucleotide array analysis	Messenger ribonucleic acid	1529585	20621683	Gastroenterology	A 4-gene signature predicts survival of patients with resected adenocarcinoma of the esophagus, junction, and gastric cardia	139	6	1995	2010
9755	TBKBP1	TANK-binding kinase 1-binding protein 1	Cancer, ovary (serous)	Experimental	Disease Profiling	Exome sequencing	Deoxyribonucleic acid	2605401	27741368	Journal of Pathology	Intraindividual genomic heterogeneity of high-grade serous carcinoma of the ovary and clinical utility of ascitic cancer cells for mutation profiling	241	1	57	2017
9755	TBKBP1	TANK-binding kinase 1-binding protein 1	Cancer, rectum	Experimental	Disease Profiling	Oligonucleotide array analysis	Messenger ribonucleic acid	2729808	28977850	Oncotarget	Integrated transcriptomic analysis of distance-related field cancerization in rectal cancer patients	8	37	61107	2017
9755	TBKBP1	TANK-binding kinase 1-binding protein 1	Cancer, stomach	Experimental	Monitoring Treatment Efficacy	Oligonucleotide array analysis	Messenger ribonucleic acid	1514911	20217129	Journal of Cancer Research and Clinical Oncology	Identification of genes related to a synergistic effect of taxane and suberoylanilide hydroxamic acid combination treatment in gastric cancer cells	136	12	1901	2010
9755	TBKBP1	TANK-binding kinase 1-binding protein 1	Cancer, thyroid	Experimental	Predicting Treatment Efficacy	Methylation array analysis	Deoxyribonucleic acid	2448394	26472282	Oncotarget	REC8 is a novel tumor suppressor gene epigenetically robustly targeted by the PI3K pathway in thyroid cancer	6	36	39211	2015
9755	TBKBP1	TANK-binding kinase 1-binding protein 1	Cholangiocarcinoma, intrahepatic	Experimental	Disease Profiling	Exome sequencing	Deoxyribonucleic acid	2535731	27009864	Oncotarget	Two classes of intrahepatic cholangiocarcinoma defined by relative abundance of mutations and copy number alterations	7	17	23825	2016
9755	TBKBP1	TANK-binding kinase 1-binding protein 1	Common variable immunodeficiency	Experimental	Disease Profiling	High throughput nucleotide sequencing	Messenger ribonucleic acid	2406030	26122175	Clinical Immunology	Application of whole genome and RNA sequencing to investigate the genomic landscape of common variable immunodeficiency disorders	160	2	301	2015
9755	TBKBP1	TANK-binding kinase 1-binding protein 1	Craniopharyngioma	Early Studies in Humans	Risk Factor	Exome sequencing	Deoxyribonucleic acid	2134862	24413733	Nature Genetics	Exome sequencing identifies BRAF mutations in papillary craniopharyngiomas	46	2	161	2014
9755	TBKBP1	TANK-binding kinase 1-binding protein 1	Crohn's disease	Early Studies in Humans	Diagnosis	Real time reverse transcriptase-polymerase chain reaction	Messenger ribonucleic acid	2728881	28261881	Journal of Gastroenterology and Hepatology	Alterations in microRNA expression profiles in inflamed and noninflamed ascending colon mucosae of patients with active Crohn's disease	32	10	1706	2017
9755	TBKBP1	TANK-binding kinase 1-binding protein 1	Crohn's disease	Experimental	Disease Profiling	Genotyping	Deoxyribonucleic acid	2623946	28129359	PLoS Genetics	High-throughput characterization of blood serum proteomics of IBD patients with respect to aging and genetic factors	13	1	NA	2017
9755	TBKBP1	TANK-binding kinase 1-binding protein 1	Dermatomyositis	Early Studies in Humans	Differential Diagnosis	High throughput nucleotide sequencing	Messenger ribonucleic acid	2903147	30157932	Arthritis Research and Therapy	T-cell transcriptomics from peripheral blood highlights differences between polymyositis and dermatomyositis patients	20	NA	188	2018
9755	TBKBP1	TANK-binding kinase 1-binding protein 1	Ependymoma	Experimental	Disease Profiling	Real time reverse transcriptase-polymerase chain reaction	Messenger ribonucleic acid	2106543	24077346	Clinical Cancer Research	PI3K pathway activation provides a novel therapeutic target for pediatric ependymoma and is an independent marker of progression-free survival	19	23	6450	2013
9755	TBKBP1	TANK-binding kinase 1-binding protein 1	Esophageal adenocarcinoma	Early Studies in Humans	Predicting Treatment Efficacy	Oligonucleotide array analysis	Messenger ribonucleic acid	1529585	20621683	Gastroenterology	A 4-gene signature predicts survival of patients with resected adenocarcinoma of the esophagus, junction, and gastric cardia	139	6	1995	2010
9755	TBKBP1	TANK-binding kinase 1-binding protein 1	Infection, staphylococcal	Experimental	Risk Factor	Oligonucleotide array analysis	Messenger ribonucleic acid	1602430	20824097	PLoS Pathogens	Two genes on A/J chromosome 18 are associated with susceptibility to Staphylococcus aureus infection by combined microarray and QTL analyses	6	9	NA	2010
9755	TBKBP1	TANK-binding kinase 1-binding protein 1	Intellectual disability, congenital	Early Studies in Humans	Diagnosis	Polymerase chain reaction plus direct sequencing	Deoxyribonucleic acid	2202806	NA	Nature	Genome sequencing identifies major causes of severe intellectual disability	511	7509	344	2014
9755	TBKBP1	TANK-binding kinase 1-binding protein 1	Multiple sclerosis	Late Studies in Humans	Risk Factor	Genotyping	Deoxyribonucleic acid	2576262	NA	Annual Meeting of the American Society of Human Genetics (ASHG)	Identification and characterization of multiple sclerosis associated loci in the continental Italian population	NA	NA	NA	2016
9755	TBKBP1	TANK-binding kinase 1-binding protein 1	Multiple sclerosis	Late Studies in Humans	Risk Factor	Genotyping	Deoxyribonucleic acid	3486127	35545683	Journal of Neurology	A multi-step genomic approach prioritized TBKBP1 gene as relevant for multiple sclerosis susceptibility	269	8	4510	2022
9755	TBKBP1	TANK-binding kinase 1-binding protein 1	Polymyositis	Early Studies in Humans	Differential Diagnosis	High throughput nucleotide sequencing	Messenger ribonucleic acid	2903147	30157932	Arthritis Research and Therapy	T-cell transcriptomics from peripheral blood highlights differences between polymyositis and dermatomyositis patients	20	NA	188	2018
9755	TBKBP1	TANK-binding kinase 1-binding protein 1	Rheumatoid arthritis	Early Studies in Humans	Predicting Treatment Efficacy	Oligonucleotide array analysis	Messenger ribonucleic acid	3151483	32164778	Arthritis Research and Therapy	Identification of molecules associated with response to abatacept in patients with rheumatoid arthritis	22	1	46	2020
9755	TBKBP1	TANK-binding kinase 1-binding protein 1	Spinal and bulbar muscular atrophy	Experimental	Disease Profiling	Oligonucleotide array analysis	Messenger ribonucleic acid	2314648	25719894	PLoS ONE	Transcriptional profile of muscle following acute induction of symptoms in a mouse model of kennedy's Disease/Spinobulbar muscular atrophy	10	2	NA	2015
9755	TBKBP1	TANK-binding kinase 1-binding protein 1	Thyroid-associated ophthalmopathy (Graves ophthalmopathy)	Experimental	Disease Profiling	Bisulfite sequencing analysis	Deoxyribonucleic acid	2839649	29190000	Journal of Endocrinological Investigation	A genome-wide DNA methylation analysis in peripheral blood from patients identifies risk loci associated with Graves' orbitopathy	41	6	719	2018
9755	TBKBP1	TANK-binding kinase 1-binding protein 1	Ulcerative colitis	Experimental	Disease Profiling	Genotyping	Deoxyribonucleic acid	2623946	28129359	PLoS Genetics	High-throughput characterization of blood serum proteomics of IBD patients with respect to aging and genetic factors	13	1	NA	2017
2335	FN1	Fibronectin	Abortion	Early Studies in Humans	Diagnosis	Enzyme-linked immunosorbent assay	Plasma	2471585	NA	ClinicalTrials.gov Web Site	NCT02694198: Fetal fibronectin as a predictor of successful induction of mid-trimester abortion	NA	NA	NA	2016
2335	FN1	Fibronectin	Abortion spontaneous (miscarriage)	Early Studies in Humans	Risk Factor	Enzyme-linked immunosorbent assay	Cervicovaginal fluid	1402797	16256259	European Journal of Obstetrics, Gynecology, and Reproductive Biology	Cervical fetal fibronectin as a predictor of first trimester pregnancy outcome in unexplained recurrent miscarriage	126	2	165	2006
2335	FN1	Fibronectin	Acute coronary syndrome	Late Studies in Humans	Diagnosis	Oligonucleotide array analysis	Messenger ribonucleic acid	2797909	29155984	European Heart Journal	Cysteine-rich angiogenic inducer 61 (Cyr61): A novel soluble biomarker of acute myocardial injury improves risk stratification after acute coronary syndromes	38	47	3493	2017
2335	FN1	Fibronectin	Acute kidney injury	Early Studies in Humans	Diagnosis	Reverse transcriptase polymerase chain reaction	Messenger ribonucleic acid	3252660	NA	Kidney Week	Is there a contribution of genes involved in hereditary nephropathies to AKI?	NA	NA	NA	2020
2335	FN1	Fibronectin	Acute kidney injury	Experimental	Diagnosis	Immunofluorescence	Tissue	3232095	32641397	Journal of the American Society of Nephrology	Gentamicin-induced acute kidney injury in an animal model involves programmed necrosis of the collecting duct	31	9	2097	2020
2335	FN1	Fibronectin	Acute kidney injury	Experimental	Diagnosis	Immunohistochemistry	Tissue	2902068	29984403	Journal of Pathology	CCL20 blockade increases the severity of nephrotoxic folic acid-induced acute kidney injury	246	2	191	2018
2335	FN1	Fibronectin	Acute kidney injury	Experimental	Diagnosis	Western blotting	Cell lysates	3514516	35796459	American Journal of Physiology - Renal Physiology	Pharmacological inhibitors of autophagy have opposite effects in acute and chronic cisplatin-induced kidney injury	323	3	F288	2022
2335	FN1	Fibronectin	Acute kidney injury	Experimental	Diagnosis	Western blotting	Tissue	3232095	32641397	Journal of the American Society of Nephrology	Gentamicin-induced acute kidney injury in an animal model involves programmed necrosis of the collecting duct	31	9	2097	2020
2335	FN1	Fibronectin	Acute kidney injury	Experimental	Diagnosis	Western blotting	Tissue	3530446	NA	Kidney Week	RNA-binding protein HuR regulates the progression of septic AKI by modulating CD147	NA	NA	NA	2022
2335	FN1	Fibronectin	Acute kidney injury	Experimental	Disease Profiling	High throughput nucleotide sequencing	Messenger ribonucleic acid	3424376	35235339	Science Translational Medicine	Modeling injury and repair in kidney organoids reveals that homologous recombination governs tubular intrinsic repair	14	634	NA	2022
2335	FN1	Fibronectin	Acute kidney injury	Experimental	Disease Profiling	Proteomic analysis	Urine	3530575	NA	Kidney Week	Novel urinary proteins differentiate sub-phenotypes in patients with sepsis-induced AKI	NA	NA	NA	2022
2335	FN1	Fibronectin	Acute kidney injury	Experimental	Monitoring Disease Progression	Real time reverse transcriptase-polymerase chain reaction	Messenger ribonucleic acid	3393867	NA	Acta Pharmacologica Sinica	FIH-1-modulated HIF-1a C-TAD promotes acute kidney injury to chronic kidney disease progression via regulating KLF5 signaling	42	12	2106	2021
2335	FN1	Fibronectin	Acute kidney injury	Experimental	Monitoring Disease Progression	Western blotting	Tissue	3393867	NA	Acta Pharmacologica Sinica	FIH-1-modulated HIF-1a C-TAD promotes acute kidney injury to chronic kidney disease progression via regulating KLF5 signaling	42	12	2106	2021
2335	FN1	Fibronectin	Acute kidney injury	Experimental	Monitoring Treatment Efficacy	Enzyme-linked immunosorbent assay	Tissue	3596602	36166835	Canadian Journal of Physiology and Pharmacology	Wnt/beta-catenin inhibitor pyrivinium attenuates cisplatin-induced acute kidney injury by possibly reducing platinum uptake and accumulation mediated by reduced organic cation transporter-2 expressions	100	12	1115	2022
2335	FN1	Fibronectin	Acute kidney injury	Experimental	Monitoring Treatment Efficacy	Immunofluorescence	Tissue	3232095	32641397	Journal of the American Society of Nephrology	Gentamicin-induced acute kidney injury in an animal model involves programmed necrosis of the collecting duct	31	9	2097	2020
2335	FN1	Fibronectin	Acute kidney injury	Experimental	Monitoring Treatment Efficacy	Western blotting	Cell lysates	3514516	35796459	American Journal of Physiology - Renal Physiology	Pharmacological inhibitors of autophagy have opposite effects in acute and chronic cisplatin-induced kidney injury	323	3	F288	2022
2335	FN1	Fibronectin	Acute kidney injury	Experimental	Monitoring Treatment Efficacy	Western blotting	Tissue	3232095	32641397	Journal of the American Society of Nephrology	Gentamicin-induced acute kidney injury in an animal model involves programmed necrosis of the collecting duct	31	9	2097	2020
2335	FN1	Fibronectin	Acute kidney injury	Experimental	Predicting Treatment Efficacy	Not specified	Serum	3534274	36443310	Nature Communications	Chromatin accessibility dynamics dictate renal tubular epithelial cell response to injury	13	1	7322	2022
2335	FN1	Fibronectin	Acute kidney injury	Experimental	Predicting Treatment Efficacy	Real time reverse transcriptase-polymerase chain reaction	Messenger ribonucleic acid	3393867	NA	Acta Pharmacologica Sinica	FIH-1-modulated HIF-1a C-TAD promotes acute kidney injury to chronic kidney disease progression via regulating KLF5 signaling	42	12	2106	2021
2335	FN1	Fibronectin	Acute kidney injury	Experimental	Predicting Treatment Efficacy	Real time reverse transcriptase-polymerase chain reaction	Messenger ribonucleic acid	3534274	36443310	Nature Communications	Chromatin accessibility dynamics dictate renal tubular epithelial cell response to injury	13	1	7322	2022
2335	FN1	Fibronectin	Acute kidney injury	Experimental	Predicting Treatment Efficacy	Western blotting	Tissue	3393867	NA	Acta Pharmacologica Sinica	FIH-1-modulated HIF-1a C-TAD promotes acute kidney injury to chronic kidney disease progression via regulating KLF5 signaling	42	12	2106	2021
2335	FN1	Fibronectin	Acute lung injury	Experimental	Monitoring Treatment Efficacy	Western blotting	Tissue	3551518	36413536	PLoS ONE	Targeting caveolae to pump bispecific antibody to TGF-beta into diseased lungs enables ultra-low dose therapeutic efficacy	17	11	NA	2022
2335	FN1	Fibronectin	Acute myeloid leukemia	Early Studies in Humans	Predicting Treatment Efficacy	Real time reverse transcriptase-polymerase chain reaction	Messenger ribonucleic acid	2044703	23674237	Cancer	Multidrug resistance in relapsed acute myeloid leukemia: Evidence of biological heterogeneity	119	16	3076	2013
2335	FN1	Fibronectin	Acute myeloid leukemia	Experimental	Disease Profiling	Oligonucleotide array analysis	Messenger ribonucleic acid	1938625	23308055	Neoplasia	Regeneration-associated WNT signaling is activated in long-term reconstituting AC133(bright) acute myeloid leukemia cells	14	12	1236	2012
2335	FN1	Fibronectin	Acute myeloid leukemia	Experimental	Disease Profiling	Oligonucleotide array analysis	Messenger ribonucleic acid	2564907	27447550	Oncotarget	Hypoxia inducible factor-1beta regulates a pro-invasive phenotype in acute monocytic leukemia	7	33	53540	2016
2335	FN1	Fibronectin	Acute myeloid leukemia	Experimental	Monitoring Treatment Efficacy	Oligonucleotide array analysis	Messenger ribonucleic acid	2839954	29463558	Clinical Cancer Research	Disruption of wnt/beta-catenin exerts antileukemia activity and synergizes with FLT3 inhibition in FLT3-Mutant acute myeloid leukemia	24	10	2417	2018
2335	FN1	Fibronectin	Acute respiratory distress syndrome (ARDS)	Early Studies in Humans	Diagnosis	Fluorescence immunoassay	Bronchoalveolar lavage	3501434	36059026	Journal of Translational Medicine (Online)	Lumican is elevated in the lung in human and experimental acute respiratory distress syndrome and promotes early fibrotic responses to lung injury	20	1	392	2022
2335	FN1	Fibronectin	Adenoma, gastric	Early Studies in Humans	Prognosis	High throughput nucleotide sequencing	Ribonucleic acid	3451468	NA	Annual Meeting of the American Association for Cancer Research (AACR)	Novel M2 macrophage gene signature as a biomarker of poor outcomes independent of TNM stage in peritoneal liquid biopsy of gastric cancer patients	NA	NA	NA	2022
2335	FN1	Fibronectin	Adenoma, pancreatic	Early Studies in Humans	Risk Factor	High throughput nucleotide sequencing	Deoxyribonucleic acid	2879559	29596894	Human Pathology	Pancreatic neuroendocrine carcinomas reveal a closer relationship to ductal adenocarcinomas than to neuroendocrine tumors G3	77	NA	70	2018
2335	FN1	Fibronectin	Adenoma, pituitary	Early Studies in Humans	Diagnosis	Real time reverse transcriptase-polymerase chain reaction	Messenger ribonucleic acid	3037440	NA	European Congress of Endocrinology (ECE)	Pathway enrichment analysis in functioning and silent corticotroph pituitary adenomas reveals mechanisms to explain their distinct clinical behaviour	NA	NA	NA	2019
2335	FN1	Fibronectin	Adenoma, thyroid, follicular	Early Studies in Humans	Differential Diagnosis	Real time reverse transcriptase-polymerase chain reaction	Messenger ribonucleic acid	2867832	29535811	Oncotarget	Thyroid follicular adenomas and carcinomas: Molecular profiling provides evidence for a continuous evolution	9	12	10343	2018
2335	FN1	Fibronectin	Adenomyosis	Early Studies in Humans	Diagnosis	Western blotting	Serum	2061909	23668991	Fertility and Sterility	Comparative serum proteomic analysis of adenomyosis using the isobaric tags for relative and absolute quantitation technique	100	2	505	2013
2335	FN1	Fibronectin	Adenomyosis	Experimental	Disease Profiling	Liquid chromatography/mass spectrometry	Serum	2061909	23668991	Fertility and Sterility	Comparative serum proteomic analysis of adenomyosis using the isobaric tags for relative and absolute quantitation technique	100	2	505	2013
2335	FN1	Fibronectin	Age-related macular degeneration (AMD)	Early Studies in Humans	Diagnosis	Fluorescence immunoassay	Plasma	3219871	32764794	PLoS ONE	Plasma biomarkers of the amyloid pathway are associated with geographic atrophy secondary to age-related macular degeneration	15	8	NA	2020
2335	FN1	Fibronectin	Age-related macular degeneration (AMD)	Experimental	Disease Profiling	Liquid chromatography/mass spectrometry	Vitreous humor	2860608	30025106	Investigative Ophthalmology and Visual Science	The proteomic landscape in the vitreous of patients with age-related and diabetic retinal disease	59	4	AMD31	2018
2335	FN1	Fibronectin	Alcoholic liver disease	Early Studies in Humans	Staging	Liquid chromatography/mass spectrometry	Plasma	3467270	35654907	Nature Medicine	Noninvasive proteomic biomarkers for alcohol-related liver disease	28	6	1277	2022
2335	FN1	Fibronectin	Alcoholism	Early Studies in Humans	Diagnosis	Western blotting	Plasma	1721734	21303580	The International Journal of Neuropsychopharmacology	Plasma proteomic alterations in non-human primates and humans after chronic alcohol self-administration	14	7	899	2011
2335	FN1	Fibronectin	Aldosteronism	Early Studies in Humans	Diagnosis	Not specified	Exovesicles	3598611	NA	European Meeting on Hypertension (ESH)	Profiling circulating extracellular vesicle surface antigens in primary aldosteronism	NA	NA	NA	2022
2335	FN1	Fibronectin	Allergy	Early Studies in Humans	Monitoring Treatment Efficacy	Not specified	Messenger ribonucleic acid	2034872	NA	European Academy of Allergy and Clinical Immunology & World Allergy Organization World Allergy & Asthma Congress	Evaluation of ultra-rush immunotherapy for Virginia live oak in a pollen challenge chamber identifies cytokine and transcriptional correlates of protection	NA	NA	NA	2013
2335	FN1	Fibronectin	Alopecia areata	Early Studies in Humans	Differential Diagnosis	Real time reverse transcriptase-polymerase chain reaction	Messenger ribonucleic acid	3268150	32215911	British Journal of Dermatology	Frontal fibrosing alopecia shows robust T helper 1 and Janus kinase 3 skewing	183	6	1083	2020
2335	FN1	Fibronectin	Amyotrophic lateral sclerosis	Early Studies in Humans	Diagnosis	Exome sequencing	Deoxyribonucleic acid	2615714	28051077	European Journal of Human Genetics	FIG4 variants in central European patients with amyotrophic lateral sclerosis: A whole-exome and targeted sequencing study	25	3	324	2017
2335	FN1	Fibronectin	Amyotrophic lateral sclerosis	Early Studies in Humans	Diagnosis	Liquid chromatography/mass spectrometry-mass Spectrometry	Cell lysates	2500853	27141953	Biomarkers in Medicine	Identification of Apo B48 and other novel biomarkers in amyotrophic lateral sclerosis patient fibroblasts	10	5	453	2016
2335	FN1	Fibronectin	Amyotrophic lateral sclerosis	Early Studies in Humans	Prognosis	Immunofluorescence	Tissue	2580350	NA	Annual Meeting of the Society for Neuroscience	The TGFb system as an important mediator in the disease progression of ALS	NA	NA	NA	2016
2335	FN1	Fibronectin	Amyotrophic lateral sclerosis	Early Studies in Humans	Prognosis	Real time polymerase chain reaction	Messenger ribonucleic acid	2580350	NA	Annual Meeting of the Society for Neuroscience	The TGFb system as an important mediator in the disease progression of ALS	NA	NA	NA	2016
2335	FN1	Fibronectin	Amyotrophic lateral sclerosis	Early Studies in Humans	Prognosis	Western blotting	Tissue	2580350	NA	Annual Meeting of the Society for Neuroscience	The TGFb system as an important mediator in the disease progression of ALS	NA	NA	NA	2016
2335	FN1	Fibronectin	Amyotrophic lateral sclerosis	Experimental	Disease Profiling	High pressure liquid chromatography	Cerebrospinal fluid	2793380	29331073	Annals of Neurology	Cerebrospinal fluid macrophage biomarkers in amyotrophic lateral sclerosis	83	2	258	2018
2335	FN1	Fibronectin	Aneurysm, abdominal aortic	Early Studies in Humans	Diagnosis	Western blotting	Tissue	1692066	NA	Molecular & Cellular Proteomics	Extracellular matrix composition and remodeling in human abdominal aortic aneurysms: A proteomics approach	10	8	NA	2011
2335	FN1	Fibronectin	Aneurysm, abdominal aortic	Experimental	Disease Profiling	Liquid chromatography/mass spectrometry	Tissue	1692066	NA	Molecular & Cellular Proteomics	Extracellular matrix composition and remodeling in human abdominal aortic aneurysms: A proteomics approach	10	8	NA	2011
2335	FN1	Fibronectin	Aneurysm, abdominal aortic	Experimental	Disease Profiling	Oligonucleotide array analysis	Messenger ribonucleic acid	3179349	31539405	PLoS ONE	Dysregulation of microRNAs and target genes networks in human abdominal aortic aneurysm tissues	14	9	NA	2019
2335	FN1	Fibronectin	Aneurysm, arterial	Experimental	Monitoring Treatment Efficacy	Oligonucleotide array analysis	Messenger ribonucleic acid	1574374	20829543	Radiology	Differential gene expression in well-healed and poorly healed experimental aneurysms after coil treatment	257	2	418	2010
2335	FN1	Fibronectin	Aneurysm, thoracic aortic	Early Studies in Humans	Diagnosis	Liquid chromatography/mass spectrometry	Tissue	2251440	25264617	Journal of Proteome Research	Proteomic study of the microdissected aortic media in human thoracic aortic aneurysms	13	11	5071	2014
2335	FN1	Fibronectin	Aneurysm, thoracic aortic	Experimental	Diagnosis	Real time reverse transcriptase-polymerase chain reaction	Messenger ribonucleic acid	2807932	NA	Atherosclerosis	Targeted gene expression analyses and immunohistology suggest a pro-proliferative state in tricuspid aortic valve-, and senescence and viral infections in bicuspid aortic valve-associated thoracic aortic aneurysms	271	NA	111	2018
2335	FN1	Fibronectin	Aneurysm, thoracic aortic	Experimental	Disease Profiling	Oligonucleotide array analysis	Messenger ribonucleic acid	1614058	21148425	Arteriosclerosis, Thrombosis, and Vascular Biology	Impaired splicing of fibronectin is associated with thoracic aortic aneurysm formation in patients with bicuspid aortic valve	31	3	691	2011
2335	FN1	Fibronectin	Angina pectoris, stable	Early Studies in Humans	Differential Diagnosis	Liquid chromatography/mass spectrometry	Plasma	1666649	NA	Journal of Translational Medicine (Online)	Plasma proteome changes in cardiovascular disease patients: Novel isoforms of apolipoprotein A1	9	NA	84	2011
2335	FN1	Fibronectin	Angina pectoris, unstable	Early Studies in Humans	Differential Diagnosis	Liquid chromatography/mass spectrometry	Plasma	1666649	NA	Journal of Translational Medicine (Online)	Plasma proteome changes in cardiovascular disease patients: Novel isoforms of apolipoprotein A1	9	NA	84	2011
2335	FN1	Fibronectin	Anxiety disorders	Early Studies in Humans	Risk Factor	Enzyme-linked immunosorbent assay	Cervicovaginal fluid	1203851	15713142	BJOG: An International Journal of Obstetrics and Gynaecology	Fetal fibronectin test predicts delivery before 30 weeks of gestation in high risk women, but increases anxiety	112	3	293	2005
2335	FN1	Fibronectin	Arrhythmogenic right ventricular cardiomyopathy	Experimental	Disease Profiling	High throughput nucleotide sequencing	Ribonucleic acid	3137787	31843279	International Journal of Cardiology	RNA sequencing-based transcriptome profiling of cardiac tissue implicates novel putative disease mechanisms in FLNC-associated arrhythmogenic cardiomyopathy	302	NA	124	2020
2335	FN1	Fibronectin	Arteriovenous malformation, brain	Early Studies in Humans	Differential Diagnosis	Immunohistochemistry	Tissue	1469616	20036554	Journal of Clinical Neuroscience	Expressions of angiogenesis associated matrix metalloproteinases and extracellular matrix proteins in cerebral vascular malformations	17	2	232	2010
2335	FN1	Fibronectin	Arthritis	Experimental	Disease Profiling	Real time reverse transcriptase-polymerase chain reaction	Messenger ribonucleic acid	3300416	33493980	Journal of Autoimmunity	TLR expression profiles are a function of disease status in rheumatoid arthritis and experimental arthritis	118	NA	NA	2021
2335	FN1	Fibronectin	Arthritis, juvenile idiopathic	Early Studies in Humans	Prognosis	Oligonucleotide array analysis	Messenger ribonucleic acid	1527097	20127724	Arthritis and Rheumatism	Biologic predictors of extension of oligoarticular juvenile idiopathic arthritis as determined from synovial fluid cellular composition and gene expression	62	3	896	2010
2335	FN1	Fibronectin	Arthritis, psoriatic	Experimental	Disease Profiling	Oligonucleotide array analysis	Messenger ribonucleic acid	2371083	26086874	PLoS ONE	Gene expression profiling in peripheral blood cells and synovial membranes of patients with psoriatic arthritis	10	6	NA	2015
2335	FN1	Fibronectin	Asthma	Early Studies in Humans	Diagnosis	Enzyme-linked immunosorbent assay	Plasma	2881074	30053974	Respiratory Medicine	Increased blood levels of cellular fibronectin in asthma: Relation to the asthma severity, inflammation, and prothrombotic blood alterations	141	NA	64	2018
2335	FN1	Fibronectin	Asthma	Early Studies in Humans	Diagnosis	Immunohistochemistry	Tissue	2170653	NA	Pediatric Academic Societies and Asian Society for Pediatric Research Joint Meeting	Reversal of perinatal nicotine exposure-induced asthma in rat offspring	NA	NA	NA	2014
2335	FN1	Fibronectin	Asthma	Early Studies in Humans	Diagnosis	Immunohistochemistry	Tissue	2397393	25545115	Clinical and Experimental Allergy	Resistin-like molecule-beta (RELM-beta) targets airways fibroblasts to effect remodelling in asthma: From mouse to man	45	5	940	2015
2335	FN1	Fibronectin	Asthma	Early Studies in Humans	Diagnosis	Not specified	Fibroblasts	2912234	NA	Annual Congress of the European Respiratory Society (ERS)	Enhanced efficiency of phenotypic transition of asthmatic fibroblasts depends on canonical and non-canonical TGRbeta/Smad signaling pathways	NA	NA	NA	2018
2335	FN1	Fibronectin	Asthma	Early Studies in Humans	Monitoring Treatment Efficacy	Not specified	Bronchoalveolar lavage	2960186	NA	ClinicalTrials.gov Web Site	NCT03797404: Airway remodeling during mepolizumab treatment	NA	NA	NA	2019
2335	FN1	Fibronectin	Asthma	Early Studies in Humans	Monitoring Treatment Efficacy	Not specified	Serum	2960186	NA	ClinicalTrials.gov Web Site	NCT03797404: Airway remodeling during mepolizumab treatment	NA	NA	NA	2019
2335	FN1	Fibronectin	Asthma	Early Studies in Humans	Staging	Oligonucleotide array analysis	Messenger ribonucleic acid	2194176	NA	International Conference of the American Thoracic Society (ATS)	Increased expression of factor XIII in severe asthma	NA	NA	NA	2014
2335	FN1	Fibronectin	Asthma	Early Studies in Humans	Staging	Real time reverse transcriptase-polymerase chain reaction	Messenger ribonucleic acid	2194176	NA	International Conference of the American Thoracic Society (ATS)	Increased expression of factor XIII in severe asthma	NA	NA	NA	2014
2335	FN1	Fibronectin	Asthma	Experimental	Diagnosis	Immunofluorescence	Tissue	3569283	36578010	Respiratory Research	Amphiregulin induces CCN2 and fibronectin expression by TGF-beta through EGFR-dependent pathway in lung epithelial cells	23	1	381	2022
2335	FN1	Fibronectin	Asthma	Experimental	Diagnosis	Proteomic analysis	Bronchoalveolar lavage	1373423	NA	American Journal of Respiratory and Critical Care Medicine	TSLP is increased in BAL fluid following antigen challenge in asthma: Relationship with eosinophilic airway inflammation/remodeling	179	Abstracts Issue	A2516	2009
2335	FN1	Fibronectin	Asthma	Experimental	Diagnosis	Western blotting	Bronchoalveolar lavage	1509698	16430780	Respiratory Research	Functional and phenotypical comparison of myofibroblasts derived from biopsies and bronchoalveolar lavage in mild asthma and scleroderma	7	NA	11	2006
2335	FN1	Fibronectin	Asthma	Experimental	Diagnosis	Western blotting	Tissue	1509698	16430780	Respiratory Research	Functional and phenotypical comparison of myofibroblasts derived from biopsies and bronchoalveolar lavage in mild asthma and scleroderma	7	NA	11	2006
2335	FN1	Fibronectin	Asthma	Experimental	Diagnosis	Western blotting	Tissue	2170653	NA	Pediatric Academic Societies and Asian Society for Pediatric Research Joint Meeting	Reversal of perinatal nicotine exposure-induced asthma in rat offspring	NA	NA	NA	2014
2335	FN1	Fibronectin	Asthma	Experimental	Disease Profiling	Liquid chromatography/mass spectrometry	Cells	3620382	36194662	American Journal of Respiratory and Critical Care Medicine	Crosstalk between CD4+ t cells and airway smooth muscle in pediatric obesity-related asthma	207	4	461474461	2023
2335	FN1	Fibronectin	Asthma	Experimental	Disease Profiling	Oligonucleotide array analysis	Messenger ribonucleic acid	1482681	19710636	Mucosal Immunology	Rhinovirus-induced modulation of gene expression in bronchial epithelial cells from subjects with asthma	3	1	69	2010
2335	FN1	Fibronectin	Asthma	Experimental	Monitoring Treatment Efficacy	Immunohistochemistry	Tissue	2706445	28441064	Human Vaccines and Immunotherapeutics	Bacillus Calmette-Guerin alleviates airway inflammation and remodeling by preventing TGF-1 induced epithelial-mesenchymal transition	13	8	1758	2017
2335	FN1	Fibronectin	Asthma	Experimental	Monitoring Treatment Efficacy	Western blotting	Cell lysates	3410127	34431147	Clinical and Experimental Allergy	Contribution of dipeptidyl peptidase 10 to airway dysfunction in patients with NSAID-exacerbated respiratory disease	52	1	115	2022
2335	FN1	Fibronectin	Asthma	Experimental	Monitoring Treatment Efficacy	Western blotting	Tissue	2706445	28441064	Human Vaccines and Immunotherapeutics	Bacillus Calmette-Guerin alleviates airway inflammation and remodeling by preventing TGF-1 induced epithelial-mesenchymal transition	13	8	1758	2017
2335	FN1	Fibronectin	Asthma, atopic	Early Studies in Humans	Diagnosis	Enzyme-linked immunosorbent assay	Serum	2397651	26332463	PLoS ONE	Serum IgE induced airway smooth muscle cell remodeling is independent of allergens and is prevented by omalizumab	10	9	NA	2015
2335	FN1	Fibronectin	Asthma, atopic	Early Studies in Humans	Monitoring Treatment Efficacy	Enzyme-linked immunosorbent assay	Serum	2397651	26332463	PLoS ONE	Serum IgE induced airway smooth muscle cell remodeling is independent of allergens and is prevented by omalizumab	10	9	NA	2015
2335	FN1	Fibronectin	Asthma-COPD overlap syndrome (ACOS)	Early Studies in Humans	Diagnosis	Western blotting	Tissue	3384038	34331953	European Journal of Pharmacology	Pref-1 induced lung fibroblast differentiation by hypoxia through integrin alpha5beta1/ERK/AP-1 cascade	909	NA	174385	2021
2335	FN1	Fibronectin	Asthma, exercise-induced	Experimental	Disease Profiling	Oligonucleotide array analysis	Messenger ribonucleic acid	1802169	NA	PLoS ONE	Transglutaminase 2, a novel regulator of eicosanoid production in asthma revealed by genome-wide expression profiling of distinct asthma phenotypes	5	1	e858	2010
2335	FN1	AngioMatrix	Astrocytoma	Early Studies in Humans	Diagnosis	Not specified	Messenger ribonucleic acid	2285957	25301723	Oncotarget	AngioMatrix, a signature of the tumor angiogenic switch-specific matrisome, correlates with poor prognosis for glioma and colorectal cancer patients	5	21	10529	2014
2335	FN1	Fibronectin	Astrocytoma	Experimental	Disease Profiling	Not specified	Messenger ribonucleic acid	2209399	24955771	PLoS ONE	Autoregressive higher-order hidden markov models: Exploiting local chromosomal dependencies in the analysis of tumor expression profiles	9	6	NA	2014
2335	FN1	Fibronectin	Astrocytoma	Late Studies in Humans	Diagnosis	Oligonucleotide array analysis	Messenger ribonucleic acid	2115836	23737970	PLoS ONE	Reverse engineering of modified genes by Bayesian network analysis defines molecular determinants critical to the development of glioblastoma	8	5	NA	2013
2335	FN1	Fibronectin	Astrocytoma, anaplastic	Experimental	Disease Profiling	Oligonucleotide array analysis	Messenger ribonucleic acid	2137785	24475040	PLoS ONE	A 16-gene signature distinguishes anaplastic astrocytoma from glioblastoma	9	1	NA	2014
2335	FN1	Fibronectin	Astrocytoma, grade II	Early Studies in Humans	Diagnosis	Real time reverse transcriptase-polymerase chain reaction	Messenger ribonucleic acid	1822508	21997179	Pathology Oncology Research	Brevican, neurocan, tenascin-C and versican are mainly responsible for the invasiveness of low-grade astrocytoma	18	2	413	2012
2335	FN1	Fibronectin	Astrocytoma, grade II	Early Studies in Humans	Differential Diagnosis	Real time reverse transcriptase-polymerase chain reaction	Messenger ribonucleic acid	1822508	21997179	Pathology Oncology Research	Brevican, neurocan, tenascin-C and versican are mainly responsible for the invasiveness of low-grade astrocytoma	18	2	413	2012
2335	FN1	Fibronectin	Astrocytoma, grade II	Early Studies in Humans	Differential Diagnosis	Real time reverse transcriptase-polymerase chain reaction	Messenger ribonucleic acid	2961319	30501525	Cancer Investigation	The expressional pattern of invasion-related extracellular matrix molecules in CNS tumors	36	2023-09-10	492	2018
2335	FN1	Fibronectin	Atherosclerosis	Early Studies in Humans	Diagnosis	Immunohistochemistry	Tissue	2141057	24468139	Atherosclerosis	Flow patterns regulate hyperglycemia-induced subendothelial matrix remodeling during early atherogenesis	232	2	277	2014
2335	FN1	Fibronectin	Atherosclerosis	Early Studies in Humans	Diagnosis	Immunohistochemistry	Tissue	2905912	NA	European Atherosclerosis Society (EAS) Congress	Rgc-32 mediates extracellular matrix production in human atherosclerotic lesions	275	NA	E125	2018
2335	FN1	Fibronectin	Atherosclerosis	Early Studies in Humans	Diagnosis	Immunohistochemistry	Tissue	3487365	35462050	Clinical Immunology	RGC-32' dual role in smooth muscle cells and atherogenesis	238	NA	109020	2022
2335	FN1	Fibronectin	Atherosclerosis	Early Studies in Humans	Diagnosis	Not specified	Serum	2199432	NA	WorldLab - International Congress of Clinical Chemistry and Laboratory Medicine (IFCC)	Fibronectin is over-expressed in atherosclerosis	NA	NA	NA	2014
2335	FN1	Fibronectin	Atherosclerosis	Experimental	Diagnosis	Real time reverse transcriptase-polymerase chain reaction	Messenger ribonucleic acid	2141057	24468139	Atherosclerosis	Flow patterns regulate hyperglycemia-induced subendothelial matrix remodeling during early atherogenesis	232	2	277	2014
2335	FN1	Fibronectin	Atherosclerosis	Experimental	Disease Profiling	High throughput nucleotide sequencing	Messenger ribonucleic acid	3617749	36807553	Nature Communications	GSDME-mediated pyroptosis promotes the progression and associated inflammation of atherosclerosis	14	1	929	2023
2335	FN1	Fibronectin	Atherosclerosis	Experimental	Monitoring Treatment Efficacy	Not specified	Not specified	1436274	18706289	Molecular Imaging	Monitoring therapeutical intervention with ezetimibe using targeted near-infrared fluorescence imaging in experimental atherosclerosis	7	2	68	2008
2335	FN1	Fibronectin	Atherosclerosis	Experimental	Monitoring Treatment Efficacy	Not specified	Not specified	1840878	NA	European Atherosclerosis Society (EAS) Congress	Melittin inhibits atherosclerosis in LPS/high-fat treated mice through atheroprotective actions	NA	NA	NA	2012
2335	FN1	Fibronectin	Atherosclerosis	Experimental	Monitoring Treatment Efficacy	Not specified	Tissue	2909528	NA	European Atherosclerosis Society (EAS) Congress	Pharmacological inhibition of histone deacetylase mitigates markers of oxidative stress and inflammation in hypercholesterolemic apolipoprotein E deficient mice	NA	NA	NA	2018
2335	FN1	Fibronectin	Atherosclerosis	Late Studies in Humans	Risk Factor	Immunoassay	Plasma	2639007	28319050	Journal of Clinical Investigation	Extracellular matrix proteomics identifies molecular signature of symptomatic carotid plaques	127	4	1546	2017
2335	FN1	Fibronectin	Atopic dermatitis	Experimental	Disease Profiling	Liquid chromatography/mass spectrometry	Tissue	2119226	24205894	Allergy	Protein biomarkers in vernix with potential to predict the development of atopic eczema in early childhood	69	1	104	2014
2335	FN1	Fibronectin	Atopic dermatitis	Experimental	Disease Profiling	Liquid chromatography/mass spectrometry	Tissue	3347522	NA	Experimental Dermatology	Proteomic analysis from skin swabs reveals a new set of proteins identifying skin impairment in atopic dermatitis	30	6	811	2021
2335	FN1	Fibronectin	Autism spectrum disorders	Early Studies in Humans	Risk Factor	Genotyping	Deoxyribonucleic acid	1826720	NA	Nature	Patterns and rates of exonic de novo mutations in autism spectrum disorders	485	7397	242	2012
2335	FN1	Fibronectin	Autism spectrum disorders	Late Studies in Humans	Risk Factor	Comparative genomic hybridization array	Deoxyribonucleic acid	2079351	24035194	American Journal of Human Genetics	Transmission disequilibrium of small CNVs in simplex autism	93	4	595	2013
2335	FN1	Fibronectin	Autism spectrum disorders	Late Studies in Humans	Risk Factor	Polymerase chain reaction plus direct sequencing	Deoxyribonucleic acid	2343004	NA	Nature Genetics	Excess of rare, inherited truncating mutations in autism	47	6	582	2015
2335	FN1	Fibronectin	Axial spondyloarthritis, radiographic (Ankylosing spondylitis)	Experimental	Disease Profiling	Liquid chromatography/mass spectrometry	Serum	1782415	NA	Molecular & Cellular Proteomics	Discovery of candidate serum proteomic and metabolomic biomarkers in ankylosing spondylitis	11	2	NA	2012
2335	FN1	Fibronectin	Bardet-Biedl syndrome	Early Studies in Humans	Diagnosis	Liquid chromatography/electrospray ionisation-mass spectrometry	Urine	2867834	29539623	Kidney & Blood Pressure Research	Urine proteomics revealed a significant correlation between urine-fibronectin abundance and Estimated-GFR decline in patients with bardet-biedl syndrome	43	2	389	2018
2335	FN1	Fibronectin	Barrett esophagus	Early Studies in Humans	Differential Diagnosis	Oligonucleotide array analysis	Messenger ribonucleic acid	2178406	24714516	PLoS ONE	Global changes in gene expression of barrett's esophagus compared to normal squamous esophagus and gastric cardia tissues	9	4	NA	2014
2335	FN1	Fibronectin	Barrett esophagus	Experimental	Diagnosis	Immunofluorescence	Cells	2035256	NA	Digestive Disease Week (DDW)	Exposure to acid and bile salts induces features of epithelial mesenchymal transition in non-neoplastic Barrett's epithelial cells: A potential mechanism for reflux-induced remodeling and carcinogenesis in Barrett's esophagus	NA	NA	NA	2013
2335	FN1	Fibronectin	Barrett esophagus	Experimental	Diagnosis	Western blotting	Cell lysates	2035256	NA	Digestive Disease Week (DDW)	Exposure to acid and bile salts induces features of epithelial mesenchymal transition in non-neoplastic Barrett's epithelial cells: A potential mechanism for reflux-induced remodeling and carcinogenesis in Barrett's esophagus	NA	NA	NA	2013
2335	FN1	Fibronectin	B-cell acute lymphocytic leukemia	Early Studies in Humans	Diagnosis	Flow cytometry (FCM)	Cells	2739641	28722319	International Journal of Laboratory Hematology	Immunophenotypic aberrancies in acute lymphoblastic leukemia from 282 Iraqi patients	39	6	625	2017
2335	FN1	Fibronectin	Bicuspid aortic valve	Early Studies in Humans	Diagnosis	Immunohistochemistry	Tissue	1945504	22857993	Clinical Science (1979)	Early cell changes and TGFbeta pathway alterations in the aortopathy associated with bicuspid aortic valve stenosis	124	2	97	2013
2335	FN1	Fibronectin	Bicuspid aortic valve	Early Studies in Humans	Diagnosis	Real time reverse transcriptase-polymerase chain reaction	Messenger ribonucleic acid	1945504	22857993	Clinical Science (1979)	Early cell changes and TGFbeta pathway alterations in the aortopathy associated with bicuspid aortic valve stenosis	124	2	97	2013
2335	FN1	Fibronectin	Biliary Tract Disorders	Early Studies in Humans	Differential Diagnosis	Sodium dodecyl sulfate-polyacrylamide gel electrophoresis	Serum	2372639	26060332	Disease Markers	Novel serum biomarkers to differentiate cholangiocarcinoma from benign biliary tract diseases using a proteomic approach	2015	NA	NA	2015
2335	FN1	Fibronectin	Bipolar disorder	Early Studies in Humans	Diagnosis	Mass spectrometry	Plasma	3339668	33960196	Journal of Proteome Research	Quantitative proteomic approach for discriminating major depressive disorder and bipolar disorder by multiple reaction monitoring-mass spectrometry	20	6	3188	2021
2335	FN1	Fibronectin	Bipolar disorder	Early Studies in Humans	Diagnosis	Reverse phase protein array	Cerebrospinal fluid	2093584	23962679	Journal of Psychiatric Research	Psychiatric patient stratification using biosignatures based on cerebrospinal fluid protein expression clusters	47	11	1572	2013
2335	FN1	Fibronectin	Birt-Hogg-Dube syndrome	Early Studies in Humans	Diagnosis	Real time reverse transcriptase-polymerase chain reaction	Messenger ribonucleic acid	1892289	NA	Annual Congress of the European Respiratory Society (ERS)	Lung fibroblast function in patients with Birt-Hogg-Dube syndrome	NA	NA	NA	2012
2335	FN1	Fibronectin	Bronchiectasis	Experimental	Diagnosis	Real time reverse transcriptase-polymerase chain reaction	Messenger ribonucleic acid	3536413	36309681	Respiratory Research	PKD1 deficiency induces Bronchiectasis in a porcine ADPKD model	23	1	292	2022
2335	FN1	Fibronectin	Bursitis	Early Studies in Humans	Diagnosis	Immunohistochemistry	Tissue	3476526	35930846	Molecular Immunology	Fibrosis in frozen shoulder: Activation of IL-6 through PI3K-Akt signaling pathway in synovial fibroblast	150	NA	29	2022
2335	FN1	Fibronectin	Bursitis	Early Studies in Humans	Diagnosis	Real time reverse transcriptase-polymerase chain reaction	Messenger ribonucleic acid	3476526	35930846	Molecular Immunology	Fibrosis in frozen shoulder: Activation of IL-6 through PI3K-Akt signaling pathway in synovial fibroblast	150	NA	29	2022
2335	FN1	Fibronectin	Bursitis	Early Studies in Humans	Diagnosis	Western blotting	Fibroblasts	3476526	35930846	Molecular Immunology	Fibrosis in frozen shoulder: Activation of IL-6 through PI3K-Akt signaling pathway in synovial fibroblast	150	NA	29	2022
2335	FN1	Fibronectin	Cachexia, cancer related	Early Studies in Humans	Diagnosis	Immunohistochemistry	Tissue	2390124	NA	Experimental Biology (EB)	Adipose tissue extracellular matrix remodelling in cancer cachexia	NA	NA	NA	2015
2335	FN1	Fibronectin	Cachexia, cancer related	Early Studies in Humans	Diagnosis	Real time reverse transcriptase-polymerase chain reaction	Messenger ribonucleic acid	2390124	NA	Experimental Biology (EB)	Adipose tissue extracellular matrix remodelling in cancer cachexia	NA	NA	NA	2015
2335	FN1	Fibronectin	Calcification, aortic valve	Experimental	Diagnosis	Real time reverse transcriptase-polymerase chain reaction	Messenger ribonucleic acid	3240906	NA	Kidney Week	Amelioration of uremic vascular calcification after experimental aorta transplantation	NA	NA	NA	2020
2335	FN1	Fibronectin	Calcification, aortic valve	Experimental	Disease Profiling	Not specified	Blood platelets	3588653	NA	Congress of the International Society on Thrombosis and Haemostasis (ISTH)	New experimental evidence for a role of platelets in cholesterol-induced vascular and valvular calcification	NA	NA	NA	2022
2335	FN1	Fibronectin	Calciphylaxis	Early Studies in Humans	Diagnosis	Immunohistochemistry	Tissue	1974495	23223222	Nephrology Dialysis Transplantation	Novel insights into osteogenesis and matrix remodelling associated with calcific uraemic arteriolopathy	28	4	856	2013
2335	FN1	Fibronectin	Cancer	Experimental	Diagnosis	Immunohistochemistry	Tissue	3201264	32312837	Cancer Research	Myeloid cell-derived TGFbeta signaling regulates ECM deposition in mammary carcinoma via adenosine-dependent mechanisms	80	12	2628	2020
2335	FN1	Fibronectin	Cancer	Experimental	Disease Profiling	Genotyping	Deoxyribonucleic acid	3499565	35918329	Nature Communications	Comprehensive genomic and epigenomic analysis in cancer of unknown primary guides molecularly-informed therapies despite heterogeneity	13	1	4485	2022
2335	FN1	Fibronectin	Cancer	Experimental	Disease Profiling	High throughput nucleotide sequencing	Messenger ribonucleic acid	2345001	NA	Annual Meeting of the American Association for Cancer Research (AACR)	Pan-cancer identification and prioritization of cancer-associated differentially expressed genes: A biomarker discovery application	NA	NA	NA	2015
2335	FN1	Fibronectin	Cancer	Experimental	Monitoring Treatment Efficacy	Not specified	Not specified	1903987	NA	Meeting of Asian Society for Neuro-Oncology (ASNO)	E-cadherin as a predictive marker of brain metastasis in non-small cell lung cancer and its regulation by pioglitazone in a preclinical model	NA	NA	NA	2012
2335	FN1	Fibronectin	Cancer	Experimental	Monitoring Treatment Efficacy	Real time reverse transcriptase-polymerase chain reaction	Messenger ribonucleic acid	1960403	22614712	Oncology Reports	Selenium enhances the efficacy of Radachlorin mediated-photodynamic therapy in TC-1 tumor development	28	2	576	2012
2335	FN1	Fibronectin	Cancer, ampulla of Vater	Early Studies in Humans	Predicting Treatment Efficacy	Not specified	Not specified	1417565	NA	ClinicalTrials.gov Web Site	NCT00987766: Gemcitabine hydrochloride, oxaliplatin, and erlotinib hydrochloride in treating patients with advanced biliary tract cancer, pancreatic cancer, duodenal cancer, or ampullary cancer	NA	NA	NA	2009
2335	FN1	Fibronectin	Cancer, anus (squamous cell)	Early Studies in Humans	Risk Factor	Exome sequencing	Deoxyribonucleic acid	3210234	32422573	Translational Oncology (Online)	Comprehensive characterization of the mutational landscape in localized anal squamous cell carcinoma	13	7	NA	2020
2335	FN1	Fibronectin	Cancer, bile duct	Early Studies in Humans	Staging	Oligonucleotide array analysis	Messenger ribonucleic acid	2707578	28423673	Oncotarget	Ceruloplasmin as a prognostic marker in patients with bile duct cancer	8	17	29028	2017
2335	FN1	Fibronectin	Cancer, bile duct extrahepatic (carcinoma)	Early Studies in Humans	Diagnosis	Tissue array analysis	Tissue	1961771	NA	Annual Meeting of the United States and Canadian Academy of Pathology (USCAP)	The significance of epithelial-mesenchymal transition (EMT) in extrahepatic bile duct carcinoma: A clinicopathologic study of 122 cases	NA	NA	NA	2013
2335	FN1	Fibronectin	Cancer, bile duct extrahepatic (carcinoma)	Early Studies in Humans	Predicting Treatment Efficacy	Not specified	Not specified	1417565	NA	ClinicalTrials.gov Web Site	NCT00987766: Gemcitabine hydrochloride, oxaliplatin, and erlotinib hydrochloride in treating patients with advanced biliary tract cancer, pancreatic cancer, duodenal cancer, or ampullary cancer	NA	NA	NA	2009
2335	FN1	Fibronectin	Cancer, bladder	Early Studies in Humans	Diagnosis	Chemiluminescence immunoassay	Urine	1310202	18410436	BJU International	Urinary fibronectin as a predictor of a residual tumour load after transurethral resection of bladder transitional cell carcinoma	102	5	566	2008
2335	FN1	Fibronectin	Cancer, bladder	Early Studies in Humans	Diagnosis	Chemiluminescence immunoassay	Urine	1310219	15708039	Urology	Diagnosis of bladder cancer by analysis of urinary fibronectin	65	2	284	2005
2335	FN1	Fibronectin	Cancer, bladder	Early Studies in Humans	Diagnosis	Enzyme-linked immunosorbent assay	Urine	1656147	21437743	Medical Oncology	The clinical relevance of urine-based markers for diagnosis of bladder cancer	28	2	513	2011
2335	FN1	Fibronectin	Cancer, bladder	Early Studies in Humans	Diagnosis	Liquid chromatography/mass spectrometry	Tissue	2235421	25050759	Oncology Reports	Far from resolved: Stromal cell-based iTRAQ research of muscle-invasive bladder cancer regarding heterogeneity	32	4	1489	2014
2335	FN1	Fibronectin	Cancer, bladder	Early Studies in Humans	Diagnosis	Reverse transcriptase polymerase chain reaction	Messenger ribonucleic acid	2344342	NA	Annual Meeting of the American Urological Association (AUA)	Correlation between fibronectin gene expression and local toxicity induced by adjuvant intravesical therapy	NA	NA	NA	2015
2335	FN1	Fibronectin	Cancer, bladder	Early Studies in Humans	Monitoring Treatment Efficacy	Reverse transcriptase polymerase chain reaction	Messenger ribonucleic acid	2344342	NA	Annual Meeting of the American Urological Association (AUA)	Correlation between fibronectin gene expression and local toxicity induced by adjuvant intravesical therapy	NA	NA	NA	2015
2335	FN1	Fibronectin	Cancer, bladder	Early Studies in Humans	Prognosis	Surface plasmon resonance	Plasma	3531622	36272276	Journal of Pharmaceutical and Biomedical Analysis	Application of surface plasmon resonance imaging biosensors for determination of fibronectin, laminin-5 and type IV collagen in serum of transitional bladder cancer patients	222	NA	115103	2023
2335	FN1	Fibronectin	Cancer, bladder	Early Studies in Humans	Staging	Surface plasmon resonance	Plasma	3531622	36272276	Journal of Pharmaceutical and Biomedical Analysis	Application of surface plasmon resonance imaging biosensors for determination of fibronectin, laminin-5 and type IV collagen in serum of transitional bladder cancer patients	222	NA	115103	2023
2335	FN1	Fibronectin	Cancer, bladder	Experimental	Disease Profiling	Liquid chromatography/mass spectrometry	Urine	2551602	27265680	Journal of Proteome Research	A comprehensive investigation toward the indicative proteins of bladder cancer in urine: From surveying cell secretomes to verifying urine proteins	15	7	2164	2016
2335	FN1	Fibronectin	Cancer, bladder	Experimental	Disease Profiling	Oligonucleotide array analysis	Messenger ribonucleic acid	2693796	28259975	International Journal of Oncology	Gene expression profiling in bladder cancer identifies potential therapeutic targets	50	4	1147	2017
2335	FN1	Fibronectin	Cancer, bladder	Experimental	Disease Profiling	Two-dimensional difference gel electrophoresis	Urine	2551602	27265680	Journal of Proteome Research	A comprehensive investigation toward the indicative proteins of bladder cancer in urine: From surveying cell secretomes to verifying urine proteins	15	7	2164	2016
2335	FN1	Fibronectin	Cancer, bladder	Experimental	Disease Profiling	Two-dimensional polyacrylamide gel electrophoresis	Protein	1569131	NA	Journal of Proteome Research	Analysis of secreted proteins for the study of bladder cancer cell aggressiveness	9	6	3243	2010
2335	FN1	Fibronectin	Cancer, bladder	Experimental	Monitoring Treatment Efficacy	Western blotting	Cell lysates	3375940	34487576	Journal of Pineal Research	Melatonin reduces proliferation and promotes apoptosis of bladder cancer cells by suppressing O-GlcNAcylation of cyclin-dependent-like kinase 5	71	3	NA	2021
2335	FN1	Fibronectin	Cancer, bladder metastatic	Experimental	Diagnosis	Fluorescence microscopy	Cells	2382255	26230496	PLoS ONE	Quantitative analysis of differential proteome expression in bladder cancer vs. normal bladder cells using SILAC method	10	7	NA	2015
2335	FN1	Fibronectin	Cancer, bladder metastatic	Experimental	Diagnosis	Real time reverse transcriptase-polymerase chain reaction	Messenger ribonucleic acid	2382255	26230496	PLoS ONE	Quantitative analysis of differential proteome expression in bladder cancer vs. normal bladder cells using SILAC method	10	7	NA	2015
2335	FN1	Fibronectin	Cancer, bladder metastatic	Experimental	Diagnosis	Western blotting	Cell lysates	2382255	26230496	PLoS ONE	Quantitative analysis of differential proteome expression in bladder cancer vs. normal bladder cells using SILAC method	10	7	NA	2015
2335	FN1	Fibronectin	Cancer, bladder metastatic	Experimental	Disease Profiling	Liquid chromatography/mass spectrometry	Cell lysates	2382255	26230496	PLoS ONE	Quantitative analysis of differential proteome expression in bladder cancer vs. normal bladder cells using SILAC method	10	7	NA	2015
2335	FN1	Fibronectin	Cancer, bladder, muscle invasive urothelial carcinoma	Early Studies in Humans	Diagnosis	Real time reverse transcriptase-polymerase chain reaction	Messenger ribonucleic acid	3391428	34564696	British Journal of Cancer	Tenascin-C expression in the lymph node pre-metastatic niche in muscle-invasive bladder cancer	125	10	1399	2021
2335	FN1	Fibronectin	Cancer, bladder, muscle invasive urothelial carcinoma	Early Studies in Humans	Diagnosis	Surface plasmon resonance	Plasma	3531622	36272276	Journal of Pharmaceutical and Biomedical Analysis	Application of surface plasmon resonance imaging biosensors for determination of fibronectin, laminin-5 and type IV collagen in serum of transitional bladder cancer patients	222	NA	115103	2023
2335	FN1	Fibronectin	Cancer, bladder, muscle invasive urothelial carcinoma	Early Studies in Humans	Differential Diagnosis	Enzyme-linked immunosorbent assay	Urine	1906622	NA	Congress of the SociΘtΘ Internationale d'Urologie	Diagnostic value of urinary biomarkers in bladder cancer	NA	NA	NA	2012
2335	FN1	Fibronectin	Cancer, bladder, muscle invasive urothelial carcinoma	Early Studies in Humans	Differential Diagnosis	Liquid chromatography/mass spectrometry-mass Spectrometry	Cell lysates	3556114	36054443	International Journal of Cancer	Quantitative proteomics identifies TUBB6 as a biomarker of muscle-invasion and poor prognosis in bladder cancer	152	2	320	2023
2335	FN1	Fibronectin	Cancer, bladder, muscle invasive urothelial carcinoma	Early Studies in Humans	Differential Diagnosis	Surface plasmon resonance	Plasma	3531622	36272276	Journal of Pharmaceutical and Biomedical Analysis	Application of surface plasmon resonance imaging biosensors for determination of fibronectin, laminin-5 and type IV collagen in serum of transitional bladder cancer patients	222	NA	115103	2023
2335	FN1	Fibronectin	Cancer, bladder (squamous cell carcinoma)	Experimental	Disease Profiling	High throughput nucleotide sequencing	Ribonucleic acid	2612155	27602771	Oncotarget	Single-cell analyses of transcriptional heterogeneity in squamous cell carcinoma of urinary bladder	7	40	66069	2016
2335	FN1	Fibronectin	Cancer, bladder, superficial invasive urothelial carcinoma	Experimental	Diagnosis	High throughput nucleotide sequencing	Messenger ribonucleic acid	2830013	29699519	BMC Cancer (Online)	Comprehensive gene expression analysis of canine invasive urothelial bladder carcinoma by RNA-Seq	18	1	472	2018
2335	FN1	Fibronectin	Cancer, bladder, superficial urothelial carcinoma	Early Studies in Humans	Diagnosis	Surface plasmon resonance	Plasma	3531622	36272276	Journal of Pharmaceutical and Biomedical Analysis	Application of surface plasmon resonance imaging biosensors for determination of fibronectin, laminin-5 and type IV collagen in serum of transitional bladder cancer patients	222	NA	115103	2023
2335	FN1	Fibronectin	Cancer, bladder, superficial urothelial carcinoma	Early Studies in Humans	Differential Diagnosis	Enzyme-linked immunosorbent assay	Urine	1906622	NA	Congress of the SociΘtΘ Internationale d'Urologie	Diagnostic value of urinary biomarkers in bladder cancer	NA	NA	NA	2012
2335	FN1	Fibronectin	Cancer, bladder, superficial urothelial carcinoma	Early Studies in Humans	Differential Diagnosis	Liquid chromatography/mass spectrometry-mass Spectrometry	Cell lysates	3556114	36054443	International Journal of Cancer	Quantitative proteomics identifies TUBB6 as a biomarker of muscle-invasion and poor prognosis in bladder cancer	152	2	320	2023
2335	FN1	Fibronectin	Cancer, bladder, superficial urothelial carcinoma	Early Studies in Humans	Differential Diagnosis	Surface plasmon resonance	Plasma	3531622	36272276	Journal of Pharmaceutical and Biomedical Analysis	Application of surface plasmon resonance imaging biosensors for determination of fibronectin, laminin-5 and type IV collagen in serum of transitional bladder cancer patients	222	NA	115103	2023
2335	FN1	Fibronectin	Cancer, bladder, superficial urothelial carcinoma	Early Studies in Humans	Monitoring Treatment Efficacy	Real time reverse transcriptase-polymerase chain reaction	Messenger ribonucleic acid	2676939	NA	Congress of the European Association of Urology	The activity of intravesical hyaluronic acid and chondroitin sulfate administration on urothelial gene expression. Preliminary results on the epidermal growth factor receptor and fibronectin gene expression evaluated in bladder washings of patients affected by non muscle-invasive bladder cancer	NA	NA	NA	2017
2335	FN1	Fibronectin	Cancer, bladder, superficial urothelial carcinoma	Early Studies in Humans	Monitoring Treatment Efficacy	Reverse transcriptase polymerase chain reaction	Messenger ribonucleic acid	2155140	NA	Congress of the European Association of Urology	Fibronectin (FN), epidermal growth factor-receptor (EGF-R) and heparin-binding epidermal growth factor-like (HB-EGF) urinary expressions and topical toxicity of adjuvant intravesical therapy for non muscle invasive bladder cancer (NMI-BC)	NA	NA	NA	2014
2335	FN1	Fibronectin	Cancer, bladder, superficial urothelial carcinoma	Experimental	Diagnosis	Fluorescence microscopy	Cells	2382255	26230496	PLoS ONE	Quantitative analysis of differential proteome expression in bladder cancer vs. normal bladder cells using SILAC method	10	7	NA	2015
2335	FN1	Fibronectin	Cancer, bladder, superficial urothelial carcinoma	Experimental	Diagnosis	Real time reverse transcriptase-polymerase chain reaction	Messenger ribonucleic acid	2382255	26230496	PLoS ONE	Quantitative analysis of differential proteome expression in bladder cancer vs. normal bladder cells using SILAC method	10	7	NA	2015
2335	FN1	Fibronectin	Cancer, bladder, superficial urothelial carcinoma	Experimental	Diagnosis	Western blotting	Cell lysates	2382255	26230496	PLoS ONE	Quantitative analysis of differential proteome expression in bladder cancer vs. normal bladder cells using SILAC method	10	7	NA	2015
2335	FN1	Fibronectin	Cancer, bladder, superficial urothelial carcinoma	Experimental	Disease Profiling	Liquid chromatography/mass spectrometry	Cell lysates	2382255	26230496	PLoS ONE	Quantitative analysis of differential proteome expression in bladder cancer vs. normal bladder cells using SILAC method	10	7	NA	2015
2335	FN1	Fibronectin	Cancer, bladder, superficial urothelial carcinoma	Experimental	Disease Profiling	Liquid chromatography/mass spectrometry	Tissue	1799937	22430138	Cancer Biomarkers	Biomarker research and some deduction in superficial bladder cancer cells combined with corresponding stroma	10	2	109	2011
2335	FN1	Fibronectin	Cancer, bladder (urothelial carcinoma)	Early Studies in Humans	Predicting Treatment Efficacy	Not specified	Messenger ribonucleic acid	2870671	29657089	Urologic Oncology	Mechanistic target of rapamycin (MTOR) protein expression in the tumor and its microenvironment correlates with more aggressive pathology at cystectomy	36	7	NA	2018
2335	FN1	Fibronectin	Cancer, bladder (urothelial carcinoma)	Early Studies in Humans	Prognosis	Oligonucleotide array analysis	Messenger ribonucleic acid	3150603	31609466	International Journal of Cancer	Molecular changes during progression from nonmuscle invasive to advanced urothelial carcinoma	146	9	2636	2020
2335	FN1	Fibronectin	Cancer, bladder (urothelial carcinoma)	Experimental	Disease Profiling	Liquid chromatography/mass spectrometry	Tissue	2638292	28004470	Cancer Science	Carbonic anhydrase 2 is a novel invasion-associated factor in urinary bladder cancers	108	3	331	2017
2335	FN1	Fibronectin	Cancer, bladder (urothelial carcinoma)	Experimental	Disease Profiling	Liquid chromatography/mass spectrometry	Urine	2441885	26286913	Clinical Cancer Research	SH3BGRL3 protein as a potential prognostic biomarker for urothelial carcinoma: A novel binding partner of epidermal growth factor receptor	21	24	5601	2015
2335	FN1	Fibronectin	Cancer, bladder (urothelial carcinoma)	Experimental	Disease Profiling	Oligonucleotide array analysis	Messenger ribonucleic acid	1329160	18486306	European Urology	Molecular lymph node staging in bladder urothelial carcinoma: Impact on survival	54	6	1363	2008
2335	FN1	Fibronectin	Cancer, bladder (urothelial carcinoma)	Experimental	Predicting Treatment Efficacy	Real time reverse transcriptase-polymerase chain reaction	Messenger ribonucleic acid	3607618	36385700	Journal of Pathology	Development of resistance to FGFR inhibition in urothelial carcinoma via multiple pathways in vitro	259	2	220	2023
2335	FN1	Fibronectin	Cancer, bladder (urothelial carcinoma)	Late Studies in Humans	Prognosis	Not specified	Messenger ribonucleic acid	2316032	NA	Congress of the European Association of Urology	Glucose transporter-3 expression predicts poor prognosis in human bladder urothelial carcinoma and is associated with epithelial mesenchymal transition	NA	NA	NA	2015
2335	FN1	Fibronectin	Cancer, bladder (urothelial carcinoma, transitional cell)	Early Studies in Humans	Predicting Treatment Efficacy	Not specified	Messenger ribonucleic acid	2788472	NA	Genitourinary Cancers Symposium	Correlation of MTOR protein expression in the tumor and its microenvironment with more aggressive pathology at cystectomy	NA	NA	NA	2018
2335	FN1	Fibronectin	Cancer, brain metastatic	Experimental	Disease Profiling	Reverse phase protein array	Tissue	2067931	24066071	PLoS ONE	MicroRNA and protein profiling of brain metastasis competent cell-derived exosomes	8	9	NA	2013
2335	FN1	16-gene expression breast cancer panel	Cancer, breast	Experimental	Diagnosis	Oligonucleotide array analysis	Messenger ribonucleic acid	2136866	NA	PLoS ONE	A core invasiveness gene signature reflects epithelialto-mesenchymal transition but not metastatic potential in breast cancer cell lines and tissue samples	9	2	NA	2014
2335	FN1	223-gene expression breast cancer panel	Cancer, breast	Early Studies in Humans	Predicting Treatment Efficacy	Oligonucleotide array analysis	Messenger ribonucleic acid	1817109	NA	PLoS ONE	Homogeneous datasets of triple negative breast cancers enable the identification of novel prognostic and predictive signatures	6	12	e28403	2011
2335	FN1	223-gene expression breast cancer panel	Cancer, breast	Early Studies in Humans	Prognosis	Oligonucleotide array analysis	Messenger ribonucleic acid	1817109	NA	PLoS ONE	Homogeneous datasets of triple negative breast cancers enable the identification of novel prognostic and predictive signatures	6	12	e28403	2011
2335	FN1	44-gene expression breast cancer panel	Cancer, breast	Early Studies in Humans	Predicting Treatment Efficacy	Real time polymerase chain reaction	Messenger ribonucleic acid	1608767	15681518	Journal of Clinical Oncology	Molecular classification of tamoxifen-resistant breast carcinomas by gene expression profiling	23	4	732	2005
2335	FN1	99-gene expression breast cancer panel	Cancer, breast	Experimental	Predicting Treatment Efficacy	Oligonucleotide array analysis	Messenger ribonucleic acid	1687857	21346144	Clinical Cancer Research	A gene expression signature from human breast cancer cells with acquired hormone independence identifies MYC as a mediator of antiestrogen resistance	17	7	2024	2011
2335	FN1	Fibronectin	Cancer, breast	Early Studies in Humans	Diagnosis	Enzyme-linked immunosorbent assay	Plasma	2530272	27250024	Oncotarget	Fibronectin on circulating extracellular vesicles as a liquid biopsy to detect breast cancer	7	26	40189	2016
2335	FN1	Fibronectin	Cancer, breast	Early Studies in Humans	Diagnosis	Enzyme-linked immunosorbent assay	Serum	1456803	20068563	British Journal of Cancer	Gene expression profiling identifies Fibronectin 1 and CXCL9 as candidate biomarkers for breast cancer screening	102	3	462	2010
2335	FN1	Fibronectin	Cancer, breast	Early Studies in Humans	Diagnosis	High throughput nucleotide sequencing	Messenger ribonucleic acid	2927998	30061226	Anticancer Research	Extracellular matrix-receptor interaction signaling genes associated with inferior breast cancer survival	38	8	4593	2018
2335	FN1	Fibronectin	Cancer, breast	Early Studies in Humans	Diagnosis	Reverse transcriptase polymerase chain reaction	Messenger ribonucleic acid	1612346	19249242	The Lancet Oncology	Exonic expression profiling of breast cancer and benign lesions: A retrospective analysis	10	4	381	2009
2335	FN1	Fibronectin	Cancer, breast	Early Studies in Humans	Diagnosis	Tissue array analysis	Tissue	2226984	25167778	BMC Cancer (Online)	Differential subcellular and extracellular localisations of proteins required for insulin-like growth factor- and extracellular matrix-induced signalling events in breast cancer progression	14	NA	627	2014
2335	FN1	Fibronectin	Cancer, breast	Early Studies in Humans	Diagnosis	Tissue array analysis	Tissue	2591758	27487140	Oncotarget	High expression of intratumoral stromal proteins is associated with chemotherapy resistance in breast cancer	7	34	55155	2016
2335	FN1	Fibronectin	Cancer, breast	Early Studies in Humans	Diagnosis	Tissue array analysis	Tissue	3318844	NA	Cancer Letters	Fibronectin regulates anoikis resistance via cell aggregate formation	508	NA	59	2021
2335	FN1	Fibronectin	Cancer, breast	Early Studies in Humans	Monitoring Treatment Efficacy	Enzyme-linked immunosorbent assay	Plasma	2530272	27250024	Oncotarget	Fibronectin on circulating extracellular vesicles as a liquid biopsy to detect breast cancer	7	26	40189	2016
2335	FN1	Fibronectin	Cancer, breast	Early Studies in Humans	Monitoring Treatment Efficacy	Oligonucleotide array analysis	Messenger ribonucleic acid	1806882	NA	Annual Meeting of the American Association for Cancer Research (AACR)	Molecular changes in breast tumors following bevacizumab-based treatment: Final analysis of a randomized neoadjuvant study of bevacizumab or placebo, followed by chemotherapy with or without bevacizumab, in patients with stage II or III breast cancer	NA	NA	NA	2012
2335	FN1	Fibronectin	Cancer, breast	Early Studies in Humans	Monitoring Treatment Efficacy	Real time reverse transcriptase-polymerase chain reaction	Messenger ribonucleic acid	2197131	24810497	Breast Cancer Research and Treatment	Suppression of triple-negative breast cancer metastasis by pan-DAC inhibitor panobinostat via inhibition of ZEB family of EMT master regulators	145	3	593	2014
2335	FN1	Fibronectin	Cancer, breast	Early Studies in Humans	Monitoring Treatment Efficacy	Real time reverse transcriptase-polymerase chain reaction	Messenger ribonucleic acid	2334839	25934888	Clinical Cancer Research	Targeting notch signaling with a notch2/notch3 antagonist (tarextumab) inhibits tumor growth and decreases tumor-initiating cell frequency	21	9	2084	2015
2335	FN1	Fibronectin	Cancer, breast	Early Studies in Humans	Predicting Treatment Efficacy	Immunohistochemistry	Tissue	2724819	NA	ClinicalTrials.gov Web Site	NCT03306472: A Pre-operative Window Study of Letrozole Plus PR Agonist (Megestrol Acetate) Versus Letrozole Alone in Post-menopausal Patients With ER-positive Breast Cancer	NA	NA	NA	2017
2335	FN1	Fibronectin	Cancer, breast	Early Studies in Humans	Predicting Treatment Efficacy	Liquid chromatography/mass spectrometry-mass Spectrometry	Tissue	3454944	35597840	Breast Cancer Research and Treatment	Identification of tumor biomarkers for pathological complete response to neoadjuvant treatment in locally advanced breast cancer	194	2	207	2022
2335	FN1	Fibronectin	Cancer, breast	Early Studies in Humans	Predicting Treatment Efficacy	Oligonucleotide array analysis	Messenger ribonucleic acid	2327498	NA	Annual Meeting of the American Association for Cancer Research (AACR)	Genetic profiling of breast cancer confirms a pivotal Role of EGFR pathway in the development of acquired resistance to Tamoxifen in locally recurrent and metastatic breast cancer patients	NA	NA	NA	2015
2335	FN1	Fibronectin	Cancer, breast	Early Studies in Humans	Predicting Treatment Efficacy	Real time reverse transcriptase-polymerase chain reaction	Messenger ribonucleic acid	2400345	26166014	Oncology Reports	Differential effect of EGFR inhibitors on tamoxifen-resistant breast cancer cells	34	3	1613	2015
2335	FN1	Fibronectin	Cancer, breast	Early Studies in Humans	Predicting Treatment Efficacy	Real time reverse transcriptase-polymerase chain reaction	Messenger ribonucleic acid	3123609	31685623	Proceedings of the National Academy of Sciences of the United States of America (PNAS)	Improving breast cancer sensitivity to paclitaxel by increasing aneuploidy	116	47	23691	2019
2335	FN1	Fibronectin	Cancer, breast	Early Studies in Humans	Prognosis	Immunohistochemistry	Tissue	1066398	17234776	Cancer Research	Increased beta1 integrin is associated with decreased survival in invasive breast cancer	67	2	659	2007
2335	FN1	Fibronectin	Cancer, breast	Early Studies in Humans	Prognosis	Not specified	Messenger ribonucleic acid	2666249	NA	European Human Genetics Conference	The identification of microRNA and genes connected with metastasis among bruust cancer patients	NA	NA	NA	2017
2335	FN1	Fibronectin	Cancer, breast	Early Studies in Humans	Risk Factor	Polymerase chain reaction plus direct sequencing	Deoxyribonucleic acid	2097210	NA	Annual Meeting of the Association for Molecular Pathology	Epithelial mesenchymal transition gene sequencing in stage I breast cancer patients	NA	NA	NA	2013
2335	FN1	Fibronectin	Cancer, breast	Experimental	Diagnosis	Immunohistochemistry	Tissue	1782942	NA	BMC Cancer (Online)	A novel in vivo model for the study of human breast cancer metastasis using primary breast tumor-initiating cells from patient biopsies	12	NA	10	2012
2335	FN1	Fibronectin	Cancer, breast	Experimental	Diagnosis	Immunohistochemistry	Tissue	3091286	31570438	Anticancer Research	Immunohistochemical analysis of transcription factors and markers of epithelial-mesenchymal transition (EMT) in human tumors	39	10	5437	2019
2335	FN1	Fibronectin	Cancer, breast	Experimental	Diagnosis	Liquid chromatography/mass spectrometry	Cell lysates	1979227	23445495	Journal of Proteome Research	Proteomic analysis of two metabolic proteins with potential to translocate to plasma membrane associated with tumor metastasis development and drug targets	12	4	1754	2013
2335	FN1	Fibronectin	Cancer, breast	Experimental	Diagnosis	Liquid chromatography/mass spectrometry-mass Spectrometry	Cell lysates	2530272	27250024	Oncotarget	Fibronectin on circulating extracellular vesicles as a liquid biopsy to detect breast cancer	7	26	40189	2016
2335	FN1	Fibronectin	Cancer, breast	Experimental	Diagnosis	Liquid chromatography/mass spectrometry-mass Spectrometry	Cell lysates	3599274	36945054	Journal of Experimental & Clinical Cancer Research	ALDOC- and ENO2- driven glucose metabolism sustains 3D tumor spheroids growth regardless of nutrient environmental conditions: A multi-omics analysis	42	1	69	2023
2335	FN1	Fibronectin	Cancer, breast	Experimental	Diagnosis	Real time reverse transcriptase-polymerase chain reaction	Messenger ribonucleic acid	2475848	26637807	Oncotarget	Zerumbone suppresses the motility and tumorigenecity of triple negative breast cancer cells via the inhibition of TGF-beta1 signaling pathway	7	2	1544	2016
2335	FN1	Fibronectin	Cancer, breast	Experimental	Diagnosis	Real time reverse transcriptase-polymerase chain reaction	Messenger ribonucleic acid	2505636	27161215	Breast Cancer Research and Treatment	Protein disulfide isomerases in the endoplasmic reticulum promote anchorage-independent growth of breast cancer cells	157	2	241	2016
2335	FN1	Fibronectin	Cancer, breast	Experimental	Diagnosis	Real time reverse transcriptase-polymerase chain reaction	Messenger ribonucleic acid	2946707	30082484	Molecular Cancer Research	Suppression of breast cancer stem cells and tumor growth by the RUNX1 transcription factor	16	12	1952	2018
2335	FN1	Fibronectin	Cancer, breast	Experimental	Diagnosis	Real time reverse transcriptase-polymerase chain reaction	Messenger ribonucleic acid	3439997	35078818	Cancer Research	Hotspot ESR1 mutations are multimodal and contextual modulators of breast cancer metastasis	82	7	1321	2022
2335	FN1	Fibronectin	Cancer, breast	Experimental	Diagnosis	Western blotting	Cell lysates	2475848	26637807	Oncotarget	Zerumbone suppresses the motility and tumorigenecity of triple negative breast cancer cells via the inhibition of TGF-beta1 signaling pathway	7	2	1544	2016
2335	FN1	Fibronectin	Cancer, breast	Experimental	Diagnosis	Western blotting	Cell lysates	2601609	27506933	Oncotarget	NUMB negatively regulates the epithelial-mesenchymal transition of triple-negative breast cancer by antagonizing Notch signaling	7	38	61036	2016
2335	FN1	Fibronectin	Cancer, breast	Experimental	Diagnosis	Western blotting	Cell lysates	2909236	29934326	Molecular Cancer Research	Autocrine fibronectin inhibits breast cancer metastasis	16	10	1579	2018
2335	FN1	Fibronectin	Cancer, breast	Experimental	Disease Profiling	High throughput nucleotide sequencing	Messenger ribonucleic acid	2629190	NA	Oncotarget	Runx1 stabilizes the mammary epithelial cell phenotype and prevents epithelial to mesenchymal transition	8	11	17610	2017
2335	FN1	Fibronectin	Cancer, breast	Experimental	Disease Profiling	High throughput nucleotide sequencing	Messenger ribonucleic acid	2877629	29868978	Annals of Surgical Oncology	RNA-Seq of circulating tumor cells in stage II-III breast cancer	25	8	2261	2018
2335	FN1	Fibronectin	Cancer, breast	Experimental	Disease Profiling	Immunofluorescence	Cell lysates	1575321	NA	BMC Cancer (Online)	Nuclear beta-catenin and CD44 upregulation characterize invasive cell populations in non-aggressive MCF-7 breast cancer cells	10	NA	414	2010
2335	FN1	Fibronectin	Cancer, breast	Experimental	Disease Profiling	Immunohistochemistry	Tissue	1575313	NA	BMC Cancer (Online)	Human mammary fibroblasts stimulate invasion of breast cancer cells in a three-dimensional culture and increase stroma development in mouse xenografts	10	NA	444	2010
2335	FN1	Fibronectin	Cancer, breast	Experimental	Disease Profiling	Immunohistochemistry	Tissue	1966791	23536776	PLoS ONE	Molecular profiling of multiple human cancers defines an inflammatory cancer-associated molecular pattern and uncovers KPNA2 as a uniform poor prognostic cancer marker	8	3	NA	2013
2335	FN1	Fibronectin	Cancer, breast	Experimental	Disease Profiling	Liquid chromatography/mass spectrometry	Cell lysates	1855034	20198662	Proteomics (Weinheim. Print)	Quantitative proteomics study of breast cancer cell lines isolated from a single patient: Discovery of TIMM17A as a marker for breast cancer	10	7	1374	2010
2335	FN1	Fibronectin	Cancer, breast	Experimental	Disease Profiling	Liquid chromatography/mass spectrometry	Tissue	1804804	22309216	Journal of Proteome Research	Lectin chromatography/mass spectrometry discovery workflow identifies putative biomarkers of aggressive breast cancers	11	4	2508	2012
2335	FN1	Fibronectin	Cancer, breast	Experimental	Disease Profiling	Liquid chromatography/mass spectrometry	Tissue	2251466	25221861	Journal of Proteome Research	Label-free proteomic analysis of breast cancer molecular subtypes	13	11	4752	2014
2335	FN1	Fibronectin	Cancer, breast	Experimental	Disease Profiling	Mass spectrometry	Tissue	1804879	22356681	Journal of Proteome Research	Differential proteomic analysis of a human breast tumor and its matched bone metastasis identifies cell membrane and extracellular proteins associated with bone metastasis	11	4	2247	2012
2335	FN1	Fibronectin	Cancer, breast	Experimental	Disease Profiling	Matrix assisted laser desorption ionization-time of flight-mass spectrometry	Protein	1396324	19485423	Journal of Proteome Research	Identification of differentially expressed proteins in triple-negative breast carcinomas using DIGE and mass spectrometry	8	7	3430	2009
2335	FN1	Fibronectin	Cancer, breast	Experimental	Disease Profiling	Multiplex ligation dependent probe amplification	Messenger ribonucleic acid	3310487	NA	Annual Meeting of the American Association for Cancer Research (AACR)	Spatial gene expression profiling in breast cancer	NA	NA	NA	2021
2335	FN1	Fibronectin	Cancer, breast	Experimental	Disease Profiling	Oligonucleotide array analysis	Messenger ribonucleic acid	1456803	20068563	British Journal of Cancer	Gene expression profiling identifies Fibronectin 1 and CXCL9 as candidate biomarkers for breast cancer screening	102	3	462	2010
2335	FN1	Fibronectin	Cancer, breast	Experimental	Disease Profiling	Oligonucleotide array analysis	Messenger ribonucleic acid	1612346	19249242	The Lancet Oncology	Exonic expression profiling of breast cancer and benign lesions: A retrospective analysis	10	4	381	2009
2335	FN1	Fibronectin	Cancer, breast	Experimental	Disease Profiling	Oligonucleotide array analysis	Messenger ribonucleic acid	1691007	20972617	Breast Cancer Research and Treatment	Biologic role of activated leukocyte cell adhesion molecule overexpression in breast cancer cell lines and clinical tumor tissue	129	2	347	2011
2335	FN1	Fibronectin	Cancer, breast	Experimental	Disease Profiling	Oligonucleotide array analysis	Messenger ribonucleic acid	1827086	19728083	Breast Cancer Research and Treatment	Evidence for a transcriptional signature of breast cancer	122	1	65	2010
2335	FN1	Fibronectin	Cancer, breast	Experimental	Disease Profiling	Oligonucleotide array analysis	Messenger ribonucleic acid	1966791	23536776	PLoS ONE	Molecular profiling of multiple human cancers defines an inflammatory cancer-associated molecular pattern and uncovers KPNA2 as a uniform poor prognostic cancer marker	8	3	NA	2013
2335	FN1	Fibronectin	Cancer, breast	Experimental	Disease Profiling	Oligonucleotide array analysis	Messenger ribonucleic acid	2116457	23869589	Cancer Science	Hexokinase II in breast carcinoma: A potent prognostic factor associated with hypoxia-inducible factor-1a and Ki-67	104	10	1380	2013
2335	FN1	Fibronectin	Cancer, breast	Experimental	Disease Profiling	Oligonucleotide array analysis	Messenger ribonucleic acid	2321927	25798919	PLoS ONE	Genome-wide transcript profiling reveals novel breast cancer-associated intronic sense RNAs	10	3	NA	2015
2335	FN1	Fibronectin	Cancer, breast	Experimental	Disease Profiling	Oligonucleotide array analysis	Messenger ribonucleic acid	2345634	25428913	Oncotarget	A class of genes in the HER2 regulon that is poised for transcription in breast cancer cell lines and expressed in human breast tumors	6	2	1286	2015
2335	FN1	Fibronectin	Cancer, breast	Experimental	Disease Profiling	Real time polymerase chain reaction	Messenger ribonucleic acid	1472636	NA	PLoS ONE	Comparison of breast cancer to healthy control tissue discovers novel markers with potential for prognosis and early detection	5	2	e9122	2010
2335	FN1	Fibronectin	Cancer, breast	Experimental	Disease Profiling	Sodium dodecyl sulfate-polyacrylamide gel electrophoresis	Cell lysates	2251424	25244421	Journal of Proteome Research	Host response to human breast invasive ductal carcinoma (IDC) as observed by changes in the stromal proteome	13	11	4739	2014
2335	FN1	Fibronectin	Cancer, breast	Experimental	Disease Profiling	Ultra-Performance Liquid Chromatography	Plasma	2485083	26603257	Clinical Cancer Research	Identification of developmental endothelial locus-1 on circulating extracellular vesicles as a novel biomarker for early breast cancer detection	22	7	1757	2016
2335	FN1	Fibronectin	Cancer, breast	Experimental	Monitoring Treatment Efficacy	Immunohistochemistry	Tissue	2584598	27534967	Journal of Molecular Medicine	Metformin mediated reversal of epithelial to mesenchymal transition is triggered by epigenetic changes in E-cadherin promoter	94	12	1397	2016
2335	FN1	Fibronectin	Cancer, breast	Experimental	Monitoring Treatment Efficacy	Not specified	Cell lysates	2646201	NA	Annual Meeting of the American Association for Cancer Research (AACR)	Curcumin inhibits epithelial-mesenchymal transition and invasion in breast cancer cells by controlling miR-34a expression	NA	NA	NA	2017
2335	FN1	Fibronectin	Cancer, breast	Experimental	Monitoring Treatment Efficacy	Not specified	Not specified	1998837	NA	Annual Meeting of the American Association for Cancer Research (AACR)	A novel bioactive approach to inhibit leptin-induced epithelial-mesenchymal transition in breast cancer	NA	NA	NA	2013
2335	FN1	Fibronectin	Cancer, breast	Experimental	Monitoring Treatment Efficacy	Oligonucleotide array analysis	Messenger ribonucleic acid	1619801	NA	PLoS ONE	Mesenchymal/stromal gene expression signature relates to basal-like breast cancers, identifies bone metastasis and predicts resistance to therapies	5	11	e14131	2010
2335	FN1	Fibronectin	Cancer, breast	Experimental	Monitoring Treatment Efficacy	Oligonucleotide array analysis	Messenger ribonucleic acid	1736835	20458559	Medical Oncology	Essential role of cell cycle regulatory genes p21 and p27 expression in inhibition of breast cancer cells by arsenic trioxide	28	4	1225	2011
2335	FN1	Fibronectin	Cancer, breast	Experimental	Monitoring Treatment Efficacy	Oligonucleotide array analysis	Messenger ribonucleic acid	1787195	22235097	Clinical Cancer Research	Gene expression, molecular class changes, and pathway analysis after neoadjuvant systemic therapy for breast cancer	18	4	1109	2012
2335	FN1	Fibronectin	Cancer, breast	Experimental	Monitoring Treatment Efficacy	Oligonucleotide array analysis	Messenger ribonucleic acid	2316856	24676586	International Journal of Oncology	All trans-retinoic acid (ATRA) induces re-differentiation of early transformed breast epithelial cells	44	6	1831	2014
2335	FN1	Fibronectin	Cancer, breast	Experimental	Monitoring Treatment Efficacy	Real time reverse transcriptase-polymerase chain reaction	Messenger ribonucleic acid	2497547	26960973	Cancer Research	Stress chaperone mortalin contributes to epithelial-to-mesenchymal transition and cancer metastasis	76	9	2754	2016
2335	FN1	Fibronectin	Cancer, breast	Experimental	Monitoring Treatment Efficacy	Real time reverse transcriptase-polymerase chain reaction	Messenger ribonucleic acid	2584598	27534967	Journal of Molecular Medicine	Metformin mediated reversal of epithelial to mesenchymal transition is triggered by epigenetic changes in E-cadherin promoter	94	12	1397	2016
2335	FN1	Fibronectin	Cancer, breast	Experimental	Monitoring Treatment Efficacy	Real time reverse transcriptase-polymerase chain reaction	Messenger ribonucleic acid	3087180	31436297	Oncology Reports	Emetine exhibits anticancer activity in breast cancer cells as an antagonist of Wnt/beta-catenin signaling	42	5	1735	2019
2335	FN1	Fibronectin	Cancer, breast	Experimental	Monitoring Treatment Efficacy	Sodium dodecyl sulfate-polyacrylamide gel electrophoresis	Tissue	2793267	29088842	Oncotarget	2'-Hydroxyflavanone: A novel strategy for targeting breast cancer	8	43	75025	2017
2335	FN1	Fibronectin	Cancer, breast	Experimental	Monitoring Treatment Efficacy	Western blotting	Cell lysates	2367089	24293234	Molecular Carcinogenesis	Withaferin A inhibits experimental epithelial-mesenchymal transition in MCF-10A cells and suppresses vimentin protein level in vivo in breast tumors	54	6	417	2015
2335	FN1	Fibronectin	Cancer, breast	Experimental	Monitoring Treatment Efficacy	Western blotting	Cell lysates	2435208	26351897	Oncology Reports	IM-412 inhibits the invasion of human breast carcinoma cells by blocking FGFR-mediated signaling	34	5	2731	2015
2335	FN1	Fibronectin	Cancer, breast	Experimental	Monitoring Treatment Efficacy	Western blotting	Cell lysates	2446205	26318034	Oncotarget	Nef-M1, a peptide antagonist of CXCR4, inhibits tumor angiogenesis and epithelial-to-mesenchymal transition in colon and breast cancers	6	29	27763	2015
2335	FN1	Fibronectin	Cancer, breast	Experimental	Monitoring Treatment Efficacy	Western blotting	Cell lysates	2475848	26637807	Oncotarget	Zerumbone suppresses the motility and tumorigenecity of triple negative breast cancer cells via the inhibition of TGF-beta1 signaling pathway	7	2	1544	2016
2335	FN1	Fibronectin	Cancer, breast	Experimental	Monitoring Treatment Efficacy	Western blotting	Cell lysates	3135605	31939617	International Journal of Oncology	Inhibition of TPA-induced metastatic potential by morin hydrate in MCF-7 human breast cancer cells via the Akt/GSK-3beta/c-Fos signaling pathway	56	2	630	2020
2335	FN1	Fibronectin	Cancer, breast	Experimental	Monitoring Treatment Efficacy	Western blotting	Tissue	1095681	17483339	Cancer Research	Regulation of breast cancer response to chemotherapy by fibulin-1	67	9	4271	2007
2335	FN1	Fibronectin	Cancer, breast	Experimental	Predicting Treatment Efficacy	High pressure liquid chromatography	Cell lysates	2527267	26883193	Oncotarget	Identification of novel pathways linking epithelial-to-mesenchymal transition with resistance to HER2-targeted therapy	7	10	11539	2016
2335	FN1	Fibronectin	Cancer, breast	Experimental	Predicting Treatment Efficacy	Immunofluorescence	Cell lysates	3038695	30926634	Molecular Cancer Therapeutics	Enhancing therapeutic efficacy of oncolytic herpes simplex virus-1 with integrin beta1 blocking antibody OS2966	18	6	1127	2019
2335	FN1	Fibronectin	Cancer, breast	Experimental	Predicting Treatment Efficacy	Immunohistochemistry	Tissue	2808644	28381415	Clinical Cancer Research	HER2-Overexpressing breast cancers amplify FGFR signaling upon acquisition of resistance to dual therapeutic blockade of HER2	23	15	4323	2017
2335	FN1	Fibronectin	Cancer, breast	Experimental	Predicting Treatment Efficacy	Not specified	Cells	3131170	NA	Annual San Antonio Breast Cancer Symposium	AXL-HER2 dimer as mechanism of anti-HER2 acquired resistance in HER2 amplified brest cancer models: A new step towards precision medicine	NA	NA	NA	2019
2335	FN1	Fibronectin	Cancer, breast	Experimental	Predicting Treatment Efficacy	Oligonucleotide array analysis	Messenger ribonucleic acid	2266538	25171249	PLoS ONE	Gene expression profiling reveals epithelial mesenchymal transition (EMT) genes can selectively differentiate eribulin sensitive breast cancer cells	9	8	NA	2014
2335	FN1	Fibronectin	Cancer, breast	Experimental	Predicting Treatment Efficacy	Western blotting	Cell lysates	2471714	NA	Oncotarget	Combinatorial TGF-beta attenuation with paclitaxel inhibits the epithelial-to-mesenchymal transition and breast cancer stem-like cells	6	35	37535	2015
2335	FN1	Fibronectin	Cancer, breast	Experimental	Predicting Treatment Efficacy	Western blotting	Cell lysates	3085605	NA	European Society for Medical Oncology (ESMO) Congress	The role of AXL as mechanism of resistance to trastuzumab and a prognostic factor in breast cancer HER2 positive: A translational approach	NA	NA	NA	2019
2335	FN1	Fibronectin	Cancer, breast	Experimental	Predicting Treatment Efficacy	Western blotting	Cerebrospinal fluid	2400345	26166014	Oncology Reports	Differential effect of EGFR inhibitors on tamoxifen-resistant breast cancer cells	34	3	1613	2015
2335	FN1	Fibronectin	Cancer, breast	Experimental	Risk Factor	Exome sequencing	Deoxyribonucleic acid	2361448	25692405	Journal of Pathology	Whole-exome DNA sequence analysis of Brca2- and Trp53-deficient mouse mammary gland tumours	236	2	186	2015
2335	FN1	Fibronectin	Cancer, breast	Experimental	Risk Factor	Genotyping	Deoxyribonucleic acid	3215925	32680987	Nature Communications	Cross-species oncogenic signatures of breast cancer in canine mammary tumors	11	1	3616	2020
2335	FN1	Fibronectin	Cancer, breast	Late Studies in Humans	Predicting Treatment Efficacy	Tissue array analysis	Tissue	2076851	23684510	Human Pathology	Fibronectin expression in carcinoma cells correlates with tumor aggressiveness and poor clinical outcome in patients with invasive breast cancer	44	10	2028	2013
2335	FN1	Fibronectin	Cancer, breast	Late Studies in Humans	Prognosis	Tissue array analysis	Tissue	2076851	23684510	Human Pathology	Fibronectin expression in carcinoma cells correlates with tumor aggressiveness and poor clinical outcome in patients with invasive breast cancer	44	10	2028	2013
2335	FN1	Fibronectin	Cancer, breast	Late Studies in Humans	Staging	Tissue array analysis	Tissue	2076851	23684510	Human Pathology	Fibronectin expression in carcinoma cells correlates with tumor aggressiveness and poor clinical outcome in patients with invasive breast cancer	44	10	2028	2013
2335	FN1	Fibronectin	Cancer, breast (basal-like)	Early Studies in Humans	Diagnosis	Oligonucleotide array analysis	Messenger ribonucleic acid	1619801	NA	PLoS ONE	Mesenchymal/stromal gene expression signature relates to basal-like breast cancers, identifies bone metastasis and predicts resistance to therapies	5	11	e14131	2010
2335	FN1	Fibronectin	Cancer, breast (basal-like)	Experimental	Diagnosis	Real time reverse transcriptase-polymerase chain reaction	Messenger ribonucleic acid	2810005	29348886	Oncotarget	FRK inhibits breast cancer cell migration and invasion by suppressing epithelial-mesenchymal transition	8	68	113034	2017
2335	FN1	Fibronectin	Cancer, breast (basal-like)	Experimental	Diagnosis	Western blotting	Cell lysates	2810005	29348886	Oncotarget	FRK inhibits breast cancer cell migration and invasion by suppressing epithelial-mesenchymal transition	8	68	113034	2017
2335	FN1	Fibronectin	Cancer, breast (basal-like)	Experimental	Differential Diagnosis	Not specified	Not specified	2154218	NA	Annual Meeting of the American Association for Cancer Research (AACR)	Mass spectrometry analysis of PIK3CA mutant mammary epithelial cells identifies EGFR as a paracrine effector of PI3K in basal-like breast cancer	NA	NA	NA	2014
2335	FN1	Fibronectin	Cancer, breast (basal-like)	Experimental	Disease Profiling	High throughput nucleotide sequencing	Messenger ribonucleic acid	3223766	32692762	PLoS ONE	The mevalonate precursor enzyme HMGCS1 is a novel marker and key mediator of cancer stem cell enrichment in luminal and basal models of breast cancer	15	7	NA	2020
2335	FN1	Fibronectin	Cancer, breast (ductal carcinoma)	Experimental	Disease Profiling	High pressure liquid chromatography	Tissue	1685862	21534635	Journal of Proteome Research	Novel comprehensive approach for accessible biomarker identification and absolute quantification from precious human tissues	10	7	3160	2011
2335	FN1	Fibronectin	Cancer, breast (inflammatory)	Early Studies in Humans	Diagnosis	Immunohistochemistry	Tissue	2035837	NA	Breast Cancer Research and Treatment	Inflammatory breast cancer (IBC): Clues for targeted therapies	140	1	23	2013
2335	FN1	74-gene expression breast cancer panel	Cancer, breast (in situ ductal carcinoma)	Early Studies in Humans	Prognosis	Real time reverse transcriptase-polymerase chain reaction	Messenger ribonucleic acid	1890923	22751464	Cancer Research	Differentially expressed genes regulating the progression of ductal carcinoma in situ to invasive breast cancer	72	17	4574	2012
2335	FN1	Fibronectin	Cancer, breast (in situ ductal carcinoma)	Early Studies in Humans	Diagnosis	Immunohistochemistry	Tissue	3457215	35467556	Applied Immunohistochemistry	Expression profile of myoepithelial cells in DCIS: Do they change from protective angels to wicked witches?	30	6	397	2022
2335	FN1	Fibronectin	Cancer, breast (in situ ductal carcinoma)	Early Studies in Humans	Diagnosis	Real time polymerase chain reaction	Messenger ribonucleic acid	1399223	19010929	Cancer Research	Identification of alternative splicing markers for breast cancer	68	22	9525	2008
2335	FN1	Fibronectin	Cancer, breast (in situ ductal carcinoma)	Early Studies in Humans	Diagnosis	Real time reverse transcriptase-polymerase chain reaction	Messenger ribonucleic acid	3457215	35467556	Applied Immunohistochemistry	Expression profile of myoepithelial cells in DCIS: Do they change from protective angels to wicked witches?	30	6	397	2022
2335	FN1	Fibronectin	Cancer, breast (in situ ductal carcinoma)	Early Studies in Humans	Prognosis	Immunohistochemistry	Tissue	3457215	35467556	Applied Immunohistochemistry	Expression profile of myoepithelial cells in DCIS: Do they change from protective angels to wicked witches?	30	6	397	2022
2335	FN1	Fibronectin	Cancer, breast (in situ ductal carcinoma)	Experimental	Disease Profiling	Exome sequencing	Deoxyribonucleic acid	2807843	29344954	Journal of Pathology	Mixed ductal-lobular carcinomas: Evidence for progression from ductal to lobular morphology	244	4	460	2018
2335	FN1	Fibronectin	Cancer, breast (in situ ductal carcinoma)	Experimental	Disease Profiling	High throughput nucleotide sequencing	Messenger ribonucleic acid	3466344	35697697	Nature Communications	Gene expression signatures of individual ductal carcinoma in situ lesions identify processes and biomarkers associated with progression towards invasive ductal carcinoma	13	1	3399	2022
2335	FN1	Fibronectin	Cancer, breast (in situ ductal carcinoma)	Experimental	Disease Profiling	Oligonucleotide array analysis	Messenger ribonucleic acid	1735553	21375733	Breast Cancer Research	Expression of microRNA and their gene targets are dysregulated in preinvasive breast cancer	13	2	R24	2011
2335	FN1	Fibronectin	Cancer, breast (in situ ductal carcinoma)	Experimental	Disease Profiling	Oligonucleotide array analysis	Messenger ribonucleic acid	1890923	22751464	Cancer Research	Differentially expressed genes regulating the progression of ductal carcinoma in situ to invasive breast cancer	72	17	4574	2012
2335	FN1	Fibronectin	Cancer, breast (in situ ductal carcinoma)	Experimental	Disease Profiling	Oligonucleotide array analysis	Messenger ribonucleic acid	3457215	35467556	Applied Immunohistochemistry	Expression profile of myoepithelial cells in DCIS: Do they change from protective angels to wicked witches?	30	6	397	2022
2335	FN1	Fibronectin	Cancer, breast (invasive ductal carcinoma)	Early Studies in Humans	Diagnosis	Immunohistochemistry	Tissue	2251424	25244421	Journal of Proteome Research	Host response to human breast invasive ductal carcinoma (IDC) as observed by changes in the stromal proteome	13	11	4739	2014
2335	FN1	Fibronectin	Cancer, breast (invasive ductal carcinoma)	Early Studies in Humans	Diagnosis	Liquid chromatography/mass spectrometry	Tissue	2251424	25244421	Journal of Proteome Research	Host response to human breast invasive ductal carcinoma (IDC) as observed by changes in the stromal proteome	13	11	4739	2014
2335	FN1	Fibronectin	Cancer, breast (invasive ductal carcinoma)	Emerging	Diagnosis	Oligonucleotide array analysis	Messenger ribonucleic acid	1656101	NA	PLoS ONE	Identification of prognostic molecular features in the reactive stroma of human breast and prostate cancer	6	5	e18640	2011
2335	FN1	Fibronectin	Cancer, breast (invasive ductal carcinoma)	Experimental	Disease Profiling	Exome sequencing	Deoxyribonucleic acid	2807843	29344954	Journal of Pathology	Mixed ductal-lobular carcinomas: Evidence for progression from ductal to lobular morphology	244	4	460	2018
2335	FN1	Fibronectin	Cancer, breast (invasive ductal carcinoma)	Experimental	Disease Profiling	High throughput nucleotide sequencing	Messenger ribonucleic acid	3069816	31488082	BMC Cancer (Online)	Pathway activity profiling of growth factor receptor network and stemness pathways differentiates metaplastic breast cancer histological subtypes	19	1	881	2019
2335	FN1	Fibronectin	Cancer, breast (invasive ductal carcinoma)	Experimental	Disease Profiling	High throughput nucleotide sequencing	Messenger ribonucleic acid	3466344	35697697	Nature Communications	Gene expression signatures of individual ductal carcinoma in situ lesions identify processes and biomarkers associated with progression towards invasive ductal carcinoma	13	1	3399	2022
2335	FN1	Fibronectin	Cancer, breast (invasive ductal carcinoma)	Experimental	Disease Profiling	Liquid chromatography/mass spectrometry	Tissue	1684358	21401208	Journal of Proteome Research	Identification of vascular breast tumor markers by laser capture microdissection and label-free LC-MS	10	5	2479	2011
2335	FN1	Fibronectin	Cancer, breast (invasive ductal carcinoma)	Experimental	Disease Profiling	Oligonucleotide array analysis	Messenger ribonucleic acid	1213850	17389037	BMC Cancer (Online)	Novel markers for differentiation of lobular and ductal invasive breast carcinomas by laser microdissection and microarray analysis	7	NA	55	2007
2335	FN1	Fibronectin	Cancer, breast (invasive ductal carcinoma)	Late Studies in Humans	Diagnosis	Tissue array analysis	Tissue	1733705	21789718	Clinical and Experimental Metastasis	Two possible mechanisms of epithelial to mesenchymal transition in invasive ductal breast cancer	28	8	811	2011
2335	FN1	Fibronectin	Cancer, breast (invasive ductal carcinoma)	Late Studies in Humans	Prognosis	Tissue array analysis	Tissue	2076851	23684510	Human Pathology	Fibronectin expression in carcinoma cells correlates with tumor aggressiveness and poor clinical outcome in patients with invasive breast cancer	44	10	2028	2013
2335	FN1	Fibronectin	Cancer, breast (invasive lobular carcinoma)	Early Studies in Humans	Diagnosis	Not specified	Messenger ribonucleic acid	2490828	27078887	PLoS ONE	Assessment of tumor heterogeneity, as evidenced by gene expression profiles, pathway activation, and gene copy number, in patients with multifocal invasive lobular breast tumors	11	4	NA	2016
2335	FN1	Fibronectin	Cancer, breast (invasive lobular carcinoma)	Early Studies in Humans	Diagnosis	Tissue array analysis	Tissue	2476486	26510554	Journal of Pathology	An epithelial to mesenchymal transition programme does not usually drive the phenotype of invasive lobular carcinomas	238	4	489	2016
2335	FN1	Fibronectin	Cancer, breast (invasive lobular carcinoma)	Experimental	Disease Profiling	Oligonucleotide array analysis	Messenger ribonucleic acid	1213850	17389037	BMC Cancer (Online)	Novel markers for differentiation of lobular and ductal invasive breast carcinomas by laser microdissection and microarray analysis	7	NA	55	2007
2335	FN1	Fibronectin	Cancer, breast (invasive lobular carcinoma)	Experimental	Predicting Treatment Efficacy	Oligonucleotide array analysis	Messenger ribonucleic acid	3406305	34886806	BMC Cancer (Online)	The role of AKR1 family in tamoxifen resistant invasive lobular breast cancer based on data mining	21	1	1321	2021
2335	FN1	Fibronectin	Cancer, breast (luminal)	Experimental	Diagnosis	Real time reverse transcriptase-polymerase chain reaction	Messenger ribonucleic acid	2810005	29348886	Oncotarget	FRK inhibits breast cancer cell migration and invasion by suppressing epithelial-mesenchymal transition	8	68	113034	2017
2335	FN1	Fibronectin	Cancer, breast (luminal)	Experimental	Diagnosis	Western blotting	Cell lysates	2810005	29348886	Oncotarget	FRK inhibits breast cancer cell migration and invasion by suppressing epithelial-mesenchymal transition	8	68	113034	2017
2335	FN1	Fibronectin	Cancer, breast (luminal)	Experimental	Differential Diagnosis	Not specified	Not specified	2154218	NA	Annual Meeting of the American Association for Cancer Research (AACR)	Mass spectrometry analysis of PIK3CA mutant mammary epithelial cells identifies EGFR as a paracrine effector of PI3K in basal-like breast cancer	NA	NA	NA	2014
2335	FN1	Fibronectin	Cancer, breast (metaplastic)	Experimental	Disease Profiling	High throughput nucleotide sequencing	Messenger ribonucleic acid	3069816	31488082	BMC Cancer (Online)	Pathway activity profiling of growth factor receptor network and stemness pathways differentiates metaplastic breast cancer histological subtypes	19	1	881	2019
2335	FN1	Fibronectin	Cancer, breast (metastatic)	Early Studies in Humans	Diagnosis	High throughput nucleotide sequencing	Messenger ribonucleic acid	2527284	26840567	Oncotarget	Bevacizumab specifically decreases elevated levels of circulating KIT+CD11b+ cells and IL-10 in metastatic breast cancer patients	7	10	11137	2016
2335	FN1	Fibronectin	Cancer, breast (metastatic)	Early Studies in Humans	Predicting Treatment Efficacy	Genotyping	Deoxyribonucleic acid	2293854	NA	Annual San Antonio Breast Cancer Symposium	Genetic profiling of breast cancer confirms a pivotal role of EGFR pathway in the development of acquired resistance to tamoxifen	NA	NA	NA	2014
2335	FN1	Fibronectin	Cancer, breast (metastatic)	Early Studies in Humans	Predicting Treatment Efficacy	Genotyping	Deoxyribonucleic acid	3006597	NA	Annual Meeting of the American Association for Cancer Research (AACR)	Genetic profiling of breast cancer confirms a pivotal role of EGFR pathway in the development of acquired resistance to tamoxifen	NA	NA	NA	2019
2335	FN1	Fibronectin	Cancer, breast (metastatic)	Early Studies in Humans	Predicting Treatment Efficacy	Not specified	Messenger ribonucleic acid	1683262	NA	Annals of Oncology	Mesenchymal markers in circulating tumour cells: Prognostic significance in breast cancer patients	22	Suppl. 2	NA	2011
2335	FN1	Fibronectin	Cancer, breast (metastatic)	Early Studies in Humans	Predicting Treatment Efficacy	Oligonucleotide array analysis	Deoxyribonucleic acid	3450752	35482127	Breast Cancer Research and Treatment	The feasibility of using an autologous GM-CSF-secreting breast cancer vaccine to induce immunity in patients with stage II<U+0096>III and metastatic breast cancers	194	1	65	2022
2335	FN1	Fibronectin	Cancer, breast (metastatic)	Experimental	Disease Profiling	Liquid chromatography/mass spectrometry	Cell lysates	1855034	20198662	Proteomics (Weinheim. Print)	Quantitative proteomics study of breast cancer cell lines isolated from a single patient: Discovery of TIMM17A as a marker for breast cancer	10	7	1374	2010
2335	FN1	Fibronectin	Cancer, breast (metastatic)	Experimental	Disease Profiling	Liquid chromatography/mass spectrometry	Cell lysates	2869004	29557524	Breast Cancer Research and Treatment	Secretomes reveal several novel proteins as well as TGF-beta1 as the top upstream regulator of metastatic process in breast cancer	170	2	235	2018
2335	FN1	Fibronectin	Cancer, breast (metastatic)	Experimental	Monitoring Treatment Efficacy	Immunofluorescence	Tissue	3374158	34352281	Biochemical Pharmacology	Pterostilbene-isothiocyanate inhibits breast cancer metastasis by selectively blocking IKK-13/NEMO interaction in cancer cells	192	NA	NA	2021
2335	FN1	Fibronectin	Cancer, breast (metastatic)	Experimental	Monitoring Treatment Efficacy	Real time reverse transcriptase-polymerase chain reaction	Messenger ribonucleic acid	3374158	34352281	Biochemical Pharmacology	Pterostilbene-isothiocyanate inhibits breast cancer metastasis by selectively blocking IKK-13/NEMO interaction in cancer cells	192	NA	NA	2021
2335	FN1	Fibronectin	Cancer, breast (metastatic)	Experimental	Monitoring Treatment Efficacy	Western blotting	Cell lysates	3374158	34352281	Biochemical Pharmacology	Pterostilbene-isothiocyanate inhibits breast cancer metastasis by selectively blocking IKK-13/NEMO interaction in cancer cells	192	NA	NA	2021
2335	FN1	Fibronectin	Cancer, cardia (adenocarcinoma)	Experimental	Disease Profiling	Oligonucleotide array analysis	Deoxyribonucleic acid	2084706	NA	PLoS ONE	Comparison of global gene expression of gastric cardia and noncardia cancers from a high-risk population in China	8	5	NA	2013
2335	FN1	Fibronectin	Cancer, cervix	Early Studies in Humans	Diagnosis	High throughput nucleotide sequencing	Messenger ribonucleic acid	3575195	36683048	Journal of Experimental & Clinical Cancer Research	Single-nucleus RNA sequencing and deep tissue proteomics reveal distinct tumour microenvironment in stage-I and II cervical cancer	42	1	28	2023
2335	FN1	Fibronectin	Cancer, cervix	Early Studies in Humans	Diagnosis	Oligonucleotide array analysis	Messenger ribonucleic acid	2984283	30627777	Cancer Chemotherapy and Pharmacology	SPP1 inhibition improves the cisplatin chemo-sensitivity of cervical cancer cell lines	83	4	603	2019
2335	FN1	Fibronectin	Cancer, cervix	Early Studies in Humans	Diagnosis	Tissue array analysis	Tissue	2337599	25885552	BMC Cancer (Online)	Remodeling of extracellular matrix by normal and tumor-associated fibroblasts promotes cervical cancer progression	15	1	256	2015
2335	FN1	Fibronectin	Cancer, cervix	Early Studies in Humans	Predicting Treatment Efficacy	High throughput nucleotide sequencing	Deoxyribonucleic acid	3243896	32951893	Gynecologic Oncology	Mutation profiling of uterine cervical cancer patients treated with definitive radiotherapy	159	2	546	2020
2335	FN1	Fibronectin	Cancer, cervix	Experimental	Diagnosis	Western blotting	Cell lysates	2337599	25885552	BMC Cancer (Online)	Remodeling of extracellular matrix by normal and tumor-associated fibroblasts promotes cervical cancer progression	15	1	256	2015
2335	FN1	Fibronectin	Cancer, cervix (squamous cell carcinoma)	Early Studies in Humans	Predicting Treatment Efficacy	Two-dimensional polyacrylamide gel electrophoresis	Tissue	1809684	NA	Annual Meeting of the American Association for Cancer Research (AACR)	Two-dimensional gel analysis of protein expression profile in patients with invasive squamous cell carcinoma of the uterine cervix for identification of differentially expressed proteins in relation to response to radiation therapy	NA	NA	NA	2012
2335	FN1	Fibronectin	Cancer, cervix (squamous cell carcinoma)	Experimental	Prognosis	Not specified	Not specified	1983339	NA	Annual Meeting of the American Association for Cancer Research (AACR)	Transglutaminase-2 mediates the pro-malignant effects of oncostatin-M receptor overexpression in cervical squamous cell carcinoma	NA	NA	NA	2013
[truncated: 26,071 more rows]

## Sheet: CDDI_bmk_microRNAs
biomarker_name	disease	stage	biomarker_role	technique	substrate	reference_id	medline	refsource	title	volume	issue_number	page	year
[truncated: 6,509 more rows]

## Sheet: CDDI_targets
conditionName	biomarkerUseId	population	developmentStage	technique	pathologyConnection	Symbol	Component	Type
[truncated: 36 more rows]
