# Supplementary material for: Machine learning combining multi-omics data and network algorithms identifies adrenocortical carcinoma prognostic biomarkers
Source: Front Mol Biosci. 2023 Nov 6;10:1258902. doi: 10.3389/fmolb.2023.1258902 (PMC10658191; doi:10.3389/fmolb.2023.1258902)
Supplement: Supplementary file 7 [file Table1.xlsx]

## Sheet: meta_data_final_table
submitter_id.samples	age_at_initial_pathologic_diagnosis	atypical_mitotic_figures	batch_number	bcr	bcr_followup_barcode	bcr_followup_uuid	submitter_id	clinical_M	ct_scan	ct_scan_findings	cytoplasm_presence_less_than_equal_25_percent	day_of_dcc_upload	day_of_form_completion	days_to_initial_pathologic_diagnosis	diffuse_architecture	distant_metastasis_anatomic_site	excess_adrenal_hormone_diagnosis_method_type	file_uuid	germline_testing_performed	history_of_neoadjuvant_treatment	informed_consent_verified	invasion_of_tumor_capsule	laterality	lost_follow_up	lymph_node_examined_count	metastatic_neoplasm_confirmed_diagnosis_method_text	mitoses_count	mitotane_therapy	mitotane_therapy_adjuvant_setting	mitotane_therapy_for_macroscopic_residual_disease	mitotic_rate	month_of_dcc_upload	month_of_form_completion	necrosis	nuclear_grade_III_IV	number_of_lymphnodes_positive_by_he	other_dx	pathologic_N	pathologic_T	patient_id	person_neoplasm_cancer_status	post_surgical_procedure_assessment_thyroid_gland_carcinoma_status	postoperative_rx_tx	primary_lymph_node_presentation_assessment	primary_therapy_outcome_success	radiation_therapy	ret	sinusoid_invasion	therapeutic_mitotane_levels_achieved
TCGA-OR-A5KV-01A	17	Atypical Mitotic Figures Present	304.64.0	Nationwide Children's Hospital	TCGA-OR-A5KV-F60525	D4B147CA-8964-466D-92BE-3650F69CE504	TCGA-OR-A5KV	M0	YES	Retroperitoneal Lymph Node Involvement	Cytoplasm presence <= 25% Absent	22	10	0	Diffuse Architecture Absent		Biochemical Assessment	592158D9-DA0C-4387-89F0-E2F78300EC12	NO	No	YES	Invasion of Tumor Capsule Absent	Left	NO	1		NA	NO	NO		Mitotic Rate > 5/50 HPF Absent	12	6	Necrosis Present	Nuclear Grade III or IV Present	1	No	N1	T2	A5KV	TUMOR FREE	No imaging evidence of disease	NO	YES	Complete Remission/Response	YES		Sinusoid Invasion Absent
TCGA-OR-A5K3-01A	53		304.64.0	Nationwide Children's Hospital	TCGA-OR-A5K3-F59168	4F364CE1-4BE9-4AE4-955D-7419F0C7115F	TCGA-OR-A5K3	M0	YES	Normal		22	1	0				20667FE4-06C2-4337-8ED9-AA80C359F412	NO	No	YES	Invasion of Tumor Capsule Present	Left	NO	NA		NA	NO	NO			12	5	Necrosis Present		NA	No	N0	T2	A5K3	TUMOR FREE	No imaging evidence of disease	NO	NO	Complete Remission/Response	NO
TCGA-OR-A5JS-01A	65		304.64.0	Nationwide Children's Hospital	TCGA-OR-A5JS-F59160	249D1856-E9B2-4BFA-909E-B1F28C290914	TCGA-OR-A5JS	M0	YES	Normal		22	2	0				D008DA35-8106-4C48-9763-7A378D1DA167	NO	No	YES	Invasion of Tumor Capsule Absent	Right	YES	NA		35	NO			Mitotic Rate > 5/50 HPF Present	12	5	Necrosis Present		NA	No	N0	T2	A5JS				NO
TCGA-P6-A5OG-01A	45	Atypical Mitotic Figures Absent	304.64.0	Nationwide Children's Hospital			TCGA-P6-A5OG	M1	YES	Lung Involvement	Cytoplasm presence <= 25% Present	22	NA	0	Diffuse Architecture Absent		Biochemical Assessment	DFD4EE57-F7CF-411F-BFEB-6E630EDEA22E	NO	No	YES	Invasion of Tumor Capsule Present	Left		6		NA	NO			Mitotic Rate > 5/50 HPF Absent	12	NA	Necrosis Present	Nuclear Grade III or IV Present	0	Yes	N0	T4	A5OG				YES				Sinusoid Invasion Absent
TCGA-OR-A5LC-01A	71	Atypical Mitotic Figures Absent	304.64.0	Nationwide Children's Hospital			TCGA-OR-A5LC	M1	YES	Liver Involvement	Cytoplasm presence <= 25% Absent	22	NA	0	Diffuse Architecture Absent		Both Clinical and Biochemical Assessments	5F0135D1-7F79-49A5-9C69-CF465A4FFD02	NO	No	YES	Invasion of Tumor Capsule Present	Left		NA		NA	YES		YES	Mitotic Rate > 5/50 HPF Absent	12	NA	Necrosis Present	Nuclear Grade III or IV Absent	NA	No	N0	T4	A5LC								Sinusoid Invasion Absent
TCGA-OR-A5J9-01A	22	Atypical Mitotic Figures Absent	304.64.0	Nationwide Children's Hospital	TCGA-OR-A5J9-F59596	0305FA30-5C81-4476-BADD-B2AB5D9632AD	TCGA-OR-A5J9	M0	YES	Normal	Cytoplasm presence <= 25% Present	22	15	0	Diffuse Architecture Present			4BCB1409-E029-4968-A690-4E9E306ABA06	NO	No	YES	Invasion of Tumor Capsule Absent	Right	NO	NA		6	YES	YES		Mitotic Rate > 5/50 HPF Present	12	5	Necrosis Present	Nuclear Grade III or IV Present	NA	No	N0	T2	A5J9	WITH TUMOR	No imaging evidence of disease	YES	NO	Complete Remission/Response	NO		Sinusoid Invasion Present
TCGA-OR-A5JX-01A	50		304.64.0	Nationwide Children's Hospital	TCGA-OR-A5JX-F59164	3ADB0B5C-11E4-4643-B1F2-6EA17738E4EA	TCGA-OR-A5JX	M0	YES			22	2	0				DB78BA47-3DA6-44E1-85A4-60F2BD282145	YES	No	YES	Invasion of Tumor Capsule Present	Left	YES	1		5	YES			Mitotic Rate > 5/50 HPF Absent	12	5	Necrosis Present		0	No	N0	T3	A5JX				YES
TCGA-OR-A5LJ-01A	54	Atypical Mitotic Figures Present	304.64.0	Nationwide Children's Hospital			TCGA-OR-A5LJ	M1	YES	Lung Involvement	Cytoplasm presence <= 25% Present	22	NA	0	Diffuse Architecture Present	Lymph nodes	Both Clinical and Biochemical Assessments	B27A2F7A-A81C-4727-99BB-0DCDE33445BD	NO	No	YES	Invasion of Tumor Capsule Absent	Left		NA		10	YES		YES	Mitotic Rate > 5/50 HPF Present	12	NA	Necrosis Present	Nuclear Grade III or IV Present	NA	No	N1	T2	A5LJ				YES				Sinusoid Invasion Present
TCGA-OR-A5LN-01A	31	Atypical Mitotic Figures Present	304.64.0	Nationwide Children's Hospital	TCGA-OR-A5LN-F59576	1F313A9F-4A2B-414B-9CAE-7B2B361B1E35	TCGA-OR-A5LN	M0	YES	Normal	Cytoplasm presence <= 25% Present	22	15	0	Diffuse Architecture Present			683CB343-FCC9-4623-B93E-964EC6979BC9	NO	No	YES	Invasion of Tumor Capsule Present	Right	NO	10		6	NO	NO		Mitotic Rate > 5/50 HPF Present	12	5	Necrosis Absent	Nuclear Grade III or IV Present	0	No	N0	T2	A5LN	TUMOR FREE	No imaging evidence of disease	NO	YES	Complete Remission/Response	NO		Sinusoid Invasion Absent
TCGA-OR-A5K2-01A	32		304.64.0	Nationwide Children's Hospital			TCGA-OR-A5K2	M0	YES	Normal		22	NA	0			Both Clinical and Biochemical Assessments	92B2EE35-0A8F-444B-9AB3-9EA8AF9F2280	YES	No	YES	Invasion of Tumor Capsule Present	Right		1		51	YES		YES	Mitotic Rate > 5/50 HPF Present	12	NA	Necrosis Present		0	No	N0	T4	A5K2				YES
TCGA-OR-A5K5-01A	59		304.64.0	Nationwide Children's Hospital	TCGA-OR-A5K5-F59170	5564F57E-B0AE-4114-9432-9A37F433D55C	TCGA-OR-A5K5	M0	YES	Normal		22	1	0			Both Clinical and Biochemical Assessments	09114BA6-15E4-4886-8258-C2A896D5FEB7	YES	No	YES	Invasion of Tumor Capsule Present	Left	NO	20		31	YES	YES		Mitotic Rate > 5/50 HPF Present	12	5	Necrosis Present		0	No	N0	T3	A5K5	WITH TUMOR		YES	YES	Progressive Disease	YES			YES
TCGA-OR-A5K0-01A	69		304.64.0	Nationwide Children's Hospital	TCGA-OR-A5K0-F59166	CDAA670E-51B3-4529-974A-F4EA0DB095EA	TCGA-OR-A5K0	M0	YES	Normal		22	2	0			Biochemical Assessment	2D20E0FD-9064-485A-8A23-76AAC2B774FB		No	YES	Invasion of Tumor Capsule Present	Left	YES	NA		8	NO			Mitotic Rate > 5/50 HPF Present	12	5	Necrosis Present		NA	Yes	N0	T2	A5K0				NO
TCGA-OR-A5KW-01A	55		304.64.0	Nationwide Children's Hospital	TCGA-OR-A5KW-F60532	6C5AB115-E868-4BCD-907D-AFC80B7B7EC8	TCGA-OR-A5KW	M0	YES	Retroperitoneal Lymph Node Involvement		22	10	0			Both Clinical and Biochemical Assessments	87885925-5DF9-4891-924C-A49A59CD74B5	NO	No	YES		Right	NO	9		10	YES	YES			12	6			8	No	N1	T2	A5KW	TUMOR FREE	No imaging evidence of disease	YES	YES	Complete Remission/Response	YES			YES
TCGA-OR-A5LA-01A	52	Atypical Mitotic Figures Absent	304.64.0	Nationwide Children's Hospital	TCGA-OR-A5LA-F60533	EC325BFA-D019-451D-9628-7430942253BB	TCGA-OR-A5LA	M0	YES	Normal	Cytoplasm presence <= 25% Present	22	10	0	Diffuse Architecture Present			AD5EB9F2-9B5A-4A8F-A545-59B27F0D406A	NO	No	YES	Invasion of Tumor Capsule Present	Left	NO	NA		1	YES	YES		Mitotic Rate > 5/50 HPF Absent	12	6	Necrosis Present	Nuclear Grade III or IV Present	NA	No	N0	T2	A5LA	TUMOR FREE	No imaging evidence of disease	YES	NO	Complete Remission/Response	NO		Sinusoid Invasion Absent	YES
TCGA-OR-A5JE-01A	17	Atypical Mitotic Figures Present	304.64.0	Nationwide Children's Hospital			TCGA-OR-A5JE	M0			Cytoplasm presence <= 25% Present	22	NA	0	Diffuse Architecture Present		Biochemical Assessment	4F3E31DD-98D4-4EFF-AD21-157349EF9E34	NO	No	YES	Invasion of Tumor Capsule Present	Left		NA		60	YES			Mitotic Rate > 5/50 HPF Present	12	NA	Necrosis Present	Nuclear Grade III or IV Present	NA	No	N0	T1	A5JE								Sinusoid Invasion Present
TCGA-OR-A5L5-01A	77	Atypical Mitotic Figures Absent	304.64.0	Nationwide Children's Hospital	TCGA-OR-A5L5-F60530	268D062F-9BA1-4C73-9BC5-263775906D9D	TCGA-OR-A5L5	M0	YES	Normal	Cytoplasm presence <= 25% Absent	22	10	0	Diffuse Architecture Absent		Biochemical Assessment	D1C84E4E-0677-4628-9633-6A43D56CB7D0	NO	No	YES	Invasion of Tumor Capsule Present	Left	NO	NA		15	NO	NO		Mitotic Rate > 5/50 HPF Present	12	6	Necrosis Present	Nuclear Grade III or IV Present	NA	Yes	N0	T1	A5L5	TUMOR FREE	No imaging evidence of disease	YES	NO	Complete Remission/Response	NO
TCGA-OR-A5L4-01A	48	Atypical Mitotic Figures Absent	304.64.0	Nationwide Children's Hospital	TCGA-OR-A5L4-F60529	A04FA09A-9DCF-422A-9D0C-E794A23BF19C	TCGA-OR-A5L4	M0	YES	Normal	Cytoplasm presence <= 25% Present	22	10	0	Diffuse Architecture Present		Both Clinical and Biochemical Assessments	ACE34DD9-D415-4171-9646-C472F1474304	NO	No	YES	Invasion of Tumor Capsule Present	Right	NO	NA		NA	YES	YES		Mitotic Rate > 5/50 HPF Absent	12	6	Necrosis Present	Nuclear Grade III or IV Present	NA	No	N0	T4	A5L4	TUMOR FREE	No imaging evidence of disease	YES		Complete Remission/Response	NO		Sinusoid Invasion Present	YES
TCGA-OR-A5J3-01A	23	Atypical Mitotic Figures Absent	304.64.0	Nationwide Children's Hospital	TCGA-OR-A5J3-F59590	131552ED-76C0-4D4E-8056-1BAB46992B64	TCGA-OR-A5J3	M0	YES	Vena Cava Involvement/thrombus	Cytoplasm presence <= 25% Present	22	15	0	Diffuse Architecture Present		Both Clinical and Biochemical Assessments	F7BE549F-DF72-45B3-87E7-197978843C1B	YES	No	YES	Invasion of Tumor Capsule Absent	Left	NO	4		6	YES	YES		Mitotic Rate > 5/50 HPF Present	12	5	Necrosis Present	Nuclear Grade III or IV Present	0	No	N0	T3	A5J3	WITH TUMOR	No imaging evidence of disease	NO	YES	Complete Remission/Response	NO		Sinusoid Invasion Absent	YES
TCGA-OR-A5LB-01A	59	Atypical Mitotic Figures Absent	304.64.0	Nationwide Children's Hospital			TCGA-OR-A5LB	M1	YES	Lung Involvement	Cytoplasm presence <= 25% Absent	22	NA	0	Diffuse Architecture Present	Vena cava and left atrium of the heart	Biochemical Assessment	10757FD8-6A12-449B-9E19-03CA189BCF10	NO	No	YES	Invasion of Tumor Capsule Absent	Right		NA	Operation	8	YES		YES	Mitotic Rate > 5/50 HPF Present	12	NA	Necrosis Absent	Nuclear Grade III or IV Absent	NA	Yes	N0	T4	A5LB				NO				Sinusoid Invasion Present
TCGA-OR-A5JF-01A	69	Atypical Mitotic Figures Present	304.64.0	Nationwide Children's Hospital	TCGA-OR-A5JF-F60581	08589602-20E7-4D66-8E71-FDF62102EB89	TCGA-OR-A5JF	M0			Cytoplasm presence <= 25% Present	22	11	0	Diffuse Architecture Absent		Biochemical Assessment	7C50D414-0FC8-4A0F-B4B1-0E55C7A7B675	NO	No	YES	Invasion of Tumor Capsule Present	Left	NO	NA		4	YES	YES		Mitotic Rate > 5/50 HPF Absent	12	6	Necrosis Absent	Nuclear Grade III or IV Present	NA	No	N0	T2	A5JF	TUMOR FREE	No imaging evidence of disease	YES		Complete Remission/Response	YES		Sinusoid Invasion Absent	YES
TCGA-PK-A5H8-01A	42	Atypical Mitotic Figures Present	304.64.0	Nationwide Children's Hospital	TCGA-PK-A5H8-F65384	6A4E5443-A4D0-4ABF-867D-F80F7A56E350	TCGA-PK-A5H8	M0	YES		Cytoplasm presence <= 25% Present	22	22	0	Diffuse Architecture Present			22EBD035-2CE9-4B2F-ACC0-F41213B6986C		No	YES	Invasion of Tumor Capsule Absent	Right	NO	NA		9		NO		Mitotic Rate > 5/50 HPF Present	12	9	Necrosis Present	Nuclear Grade III or IV Present	NA	No	N0	T2	A5H8	TUMOR FREE	No imaging evidence of disease	NO	NO	Complete Remission/Response	NO		Sinusoid Invasion Absent
TCGA-OR-A5LP-01A	37	Atypical Mitotic Figures Absent	304.64.0	Nationwide Children's Hospital	TCGA-OR-A5LP-F59578	8A739852-BCD5-44B8-8C98-D51B0FEF262D	TCGA-OR-A5LP	M0	YES	Normal	Cytoplasm presence <= 25% Present	22	15	0	Diffuse Architecture Present			6A3737A1-E7C1-44B1-A89E-415E6A216EF7	NO	No	YES	Invasion of Tumor Capsule Present	Right	NO	21		0	NO	NO		Mitotic Rate > 5/50 HPF Absent	12	5	Necrosis Absent	Nuclear Grade III or IV Present	0	No	N0	T2	A5LP	TUMOR FREE	No imaging evidence of disease	NO	YES	Complete Remission/Response	NO		Sinusoid Invasion Present
TCGA-OR-A5L9-01A	53	Atypical Mitotic Figures Absent	304.64.0	Nationwide Children's Hospital	TCGA-OR-A5L9-F61321	21A685A2-AAE2-4E45-9C91-8E90C1E1D94C	TCGA-OR-A5L9	M0	YES	Normal	Cytoplasm presence <= 25% Present	22	26	0	Diffuse Architecture Absent		Both Clinical and Biochemical Assessments	43345272-75D1-4F07-AA42-AC0192462F46	NO	No	YES	Invasion of Tumor Capsule Absent	Right	NO	5		5	YES	YES		Mitotic Rate > 5/50 HPF Absent	12	6	Necrosis Present	Nuclear Grade III or IV Present	0	No	N0	T2	A5L9	TUMOR FREE	No imaging evidence of disease	YES	YES	Complete Remission/Response	NO		Sinusoid Invasion Absent	YES
TCGA-OR-A5K9-01A	61		304.64.0	Nationwide Children's Hospital			TCGA-OR-A5K9	M0	YES			22	NA	0			Both Clinical and Biochemical Assessments	F08CDD71-DEC4-4664-80E3-717BB31963CB		No	YES		Right		NA		NA	YES				12	NA			NA	No	N0	T2	A5K9				NO
TCGA-OR-A5JA-01A	53	Atypical Mitotic Figures Present	304.64.0	Nationwide Children's Hospital			TCGA-OR-A5JA	M1	YES	Lung Involvement	Cytoplasm presence <= 25% Present	22	NA	0	Diffuse Architecture Present	Retroperitoneum	Both Clinical and Biochemical Assessments	3A7FBD3D-D8C5-4818-ADC5-E32DF821EE8A	NO	No	YES	Invasion of Tumor Capsule Present	Right		NA		90	NO			Mitotic Rate > 5/50 HPF Present	12	NA	Necrosis Present	Nuclear Grade III or IV Present	NA	No	N0	T4	A5JA				NO				Sinusoid Invasion Present
TCGA-OR-A5KU-01A	37	Atypical Mitotic Figures Absent	304.64.0	Nationwide Children's Hospital	TCGA-OR-A5KU-F60523	B355991F-60AF-4329-881A-D2EC8D6DA8BE	TCGA-OR-A5KU	M0	YES	Normal	Cytoplasm presence <= 25% Present	22	10	0	Diffuse Architecture Absent		Both Clinical and Biochemical Assessments	7C6E1D80-0728-4D69-8868-A21CC2F9116A	NO	No	YES	Invasion of Tumor Capsule Absent	Left	NO	1		NA	YES	YES		Mitotic Rate > 5/50 HPF Absent	12	6	Necrosis Present	Nuclear Grade III or IV Absent	0	No	N0	T2	A5KU	TUMOR FREE	No imaging evidence of disease	YES	YES	Complete Remission/Response	NO		Sinusoid Invasion Absent	NO
TCGA-OR-A5J8-01A	66	Atypical Mitotic Figures Present	304.64.0	Nationwide Children's Hospital			TCGA-OR-A5J8	M0	YES	Normal	Cytoplasm presence <= 25% Present	22	NA	0	Diffuse Architecture Present		Biochemical Assessment	4055C8C3-1ED4-4BF6-A56F-EBCCDC14A665	YES	No	YES	Invasion of Tumor Capsule Present	Left		1		15	YES			Mitotic Rate > 5/50 HPF Present	12	NA	Necrosis Present	Nuclear Grade III or IV Present	0	No	N0	T3	A5J8				YES				Sinusoid Invasion Absent
TCGA-OR-A5LM-01A	23	Atypical Mitotic Figures Present	304.64.0	Nationwide Children's Hospital	TCGA-OR-A5LM-F59575	AFF4CCD6-ACAC-4488-86FE-F5795A6EAE79	TCGA-OR-A5LM	M0	YES	Normal	Cytoplasm presence <= 25% Present	22	15	0	Diffuse Architecture Present		Both Clinical and Biochemical Assessments	D7854DC4-DE76-4E50-B54A-A8DB02A70F0A	NO	No	YES	Invasion of Tumor Capsule Present	Right	NO	32		18	YES	YES		Mitotic Rate > 5/50 HPF Present	12	5	Necrosis Present	Nuclear Grade III or IV Present	0	No	N0	T2	A5LM	TUMOR FREE	No imaging evidence of disease	YES	YES	Complete Remission/Response	NO		Sinusoid Invasion Absent	YES
TCGA-OR-A5KZ-01A	42	Atypical Mitotic Figures Absent	304.64.0	Nationwide Children's Hospital			TCGA-OR-A5KZ	M0	YES	Normal	Cytoplasm presence <= 25% Present	22	NA	0	Diffuse Architecture Present		Both Clinical and Biochemical Assessments	0E772E27-D303-4D19-83AB-F6D4AC2DB581	NO	No	YES	Invasion of Tumor Capsule Present	Left		NA		NA	YES			Mitotic Rate > 5/50 HPF Present	12	NA	Necrosis Present	Nuclear Grade III or IV Present	NA	No	N0	T2	A5KZ								Sinusoid Invasion Present
TCGA-OR-A5JO-01A	26	Atypical Mitotic Figures Absent	304.64.0	Nationwide Children's Hospital	TCGA-OR-A5JO-F60578	C6CB862C-EDBA-48DB-A198-B3941000D851	TCGA-OR-A5JO	M0	YES	Normal	Cytoplasm presence <= 25% Absent	22	11	0	Diffuse Architecture Present			1A675244-0224-475D-9CA1-CA7E7D5547B5	NO	No	YES	Invasion of Tumor Capsule Absent	Right	NO	NA		2	NO	NO		Mitotic Rate > 5/50 HPF Absent	12	6	Necrosis Absent	Nuclear Grade III or IV Present	NA	No	N0	T1	A5JO	TUMOR FREE	No imaging evidence of disease	NO	NO	Complete Remission/Response	NO		Sinusoid Invasion Absent
TCGA-OR-A5JQ-01A	26	Atypical Mitotic Figures Absent	304.64.0	Nationwide Children's Hospital	TCGA-OR-A5JQ-F60580	9286CFC5-A483-4CB6-BFA3-BF6AB913294E	TCGA-OR-A5JQ	M0	YES	Normal	Cytoplasm presence <= 25% Present	22	11	0	Diffuse Architecture Present			E34CCD32-21AB-4BB1-A2D0-489BB842F26F	NO	No	YES	Invasion of Tumor Capsule Absent	Right	NO	NA		3	NO	NO		Mitotic Rate > 5/50 HPF Absent	12	6	Necrosis Absent	Nuclear Grade III or IV Present	NA	No	N0	T2	A5JQ	TUMOR FREE	No imaging evidence of disease	NO	NO	Complete Remission/Response	NO		Sinusoid Invasion Present
TCGA-OR-A5KT-01A	44	Atypical Mitotic Figures Absent	304.64.0	Nationwide Children's Hospital	TCGA-OR-A5KT-F60526	1DA500A4-0A0C-4ADC-96E6-F8781276BF33	TCGA-OR-A5KT	M0	YES	Normal	Cytoplasm presence <= 25% Present	22	10	0	Diffuse Architecture Absent		Both Clinical and Biochemical Assessments	4165EBC1-CDBF-4FA8-A188-07C0C152B0BC	NO	No	YES	Invasion of Tumor Capsule Absent	Left	NO	NA		1	NO	NO		Mitotic Rate > 5/50 HPF Absent	12	6	Necrosis Present	Nuclear Grade III or IV Absent	NA	No	N0	T1	A5KT	TUMOR FREE	No imaging evidence of disease	NO		Complete Remission/Response	NO		Sinusoid Invasion Absent
TCGA-OR-A5K8-01A	39	Atypical Mitotic Figures Absent	304.64.0	Nationwide Children's Hospital	TCGA-OR-A5K8-F59328	2B6DC1DC-7DB9-4092-9C72-E4910E21E2B7	TCGA-OR-A5K8	M0	YES	Normal	Cytoplasm presence <= 25% Absent	22	8	0	Diffuse Architecture Present		Both Clinical and Biochemical Assessments	7FF39232-B07A-4E30-A8C5-B93A35643A79	NO	No	YES	Invasion of Tumor Capsule Present	Right	NO	NA		7	YES	YES	NO	Mitotic Rate > 5/50 HPF Present	12	5	Necrosis Absent	Nuclear Grade III or IV Present	NA	No	N0	T2	A5K8	TUMOR FREE	No imaging evidence of disease	YES	NO	Complete Remission/Response	NO		Sinusoid Invasion Absent	NO
TCGA-OR-A5L3-01A	67	Atypical Mitotic Figures Absent	304.64.0	Nationwide Children's Hospital	TCGA-OR-A5L3-F60524	46D8E8D8-5FE5-4365-BD58-F6C603FCD562	TCGA-OR-A5L3	M0	YES	Normal	Cytoplasm presence <= 25% Absent	22	10	0	Diffuse Architecture Absent		Both Clinical and Biochemical Assessments	A5C0DB78-56EB-4A6F-8D52-FEA83AABC83B	NO	No	YES	Invasion of Tumor Capsule Absent	Right	NO	NA		NA	NO	NO		Mitotic Rate > 5/50 HPF Absent	12	6	Necrosis Present	Nuclear Grade III or IV Present	NA	No	N0	T1	A5L3	TUMOR FREE	No imaging evidence of disease	NO		Complete Remission/Response	NO		Sinusoid Invasion Present
TCGA-OR-A5JK-01A	49	Atypical Mitotic Figures Present	304.64.0	Nationwide Children's Hospital	TCGA-OR-A5JK-F60576	E100BD7C-8B12-4395-940C-6F467FD04FF8	TCGA-OR-A5JK	M1	YES	Lung Involvement	Cytoplasm presence <= 25% Present	22	11	0	Diffuse Architecture Present			4C5F86B5-11DA-4769-904E-01260A831DB5	NO	No	YES	Invasion of Tumor Capsule Present	Left	NO	NA		4	YES	YES		Mitotic Rate > 5/50 HPF Absent	12	6	Necrosis Present	Nuclear Grade III or IV Present	NA	No	N0	T4	A5JK	TUMOR FREE	Persistent distant metastases	YES		Partial Remission/Response	YES		Sinusoid Invasion Present	YES
TCGA-OR-A5K1-01A	48		304.64.0	Nationwide Children's Hospital	TCGA-OR-A5K1-F59167	52044DF2-D677-45DC-812D-1C9B5845818B	TCGA-OR-A5K1	M0	YES	Retroperitoneal Lymph Node Involvement		22	1	0				D5359F46-10F0-4B1E-8D60-37C27C3EB32D		No	YES	Invasion of Tumor Capsule Present	Left	NO	NA		NA	NO	NO			12	5			NA	No	N0	T2	A5K1	TUMOR FREE	No imaging evidence of disease	NO	NO	Complete Remission/Response	NO
TCGA-OR-A5LR-01A	30	Atypical Mitotic Figures Present	304.64.0	Nationwide Children's Hospital	TCGA-OR-A5LR-F59581	0FAB303D-BDD7-4559-99C9-99F4B07CFBD5	TCGA-OR-A5LR	M0	YES	Normal	Cytoplasm presence <= 25% Present	22	15	0	Diffuse Architecture Present		Both Clinical and Biochemical Assessments	B14823F9-21FD-47EF-A376-9DFEC2D3D8C2	NO	No	YES	Invasion of Tumor Capsule Present	Left	NO	NA		6	YES	YES		Mitotic Rate > 5/50 HPF Present	12	5	Necrosis Present	Nuclear Grade III or IV Present	NA	No	N0	T2	A5LR	TUMOR FREE	No imaging evidence of disease	YES	NO	Complete Remission/Response	NO		Sinusoid Invasion Absent	NO
TCGA-PA-A5YG-01A	51		304.64.0	Nationwide Children's Hospital	TCGA-PA-A5YG-F69304	F0005C2B-5BEF-4F05-B11B-D4426AC3D690	TCGA-PA-A5YG	M0	YES	Normal		22	31	0				DF8EC04B-1020-4F77-BD31-CCD6E62FA87A	NO	No	YES		Left	NO	NA		NA	NO	NO			12	12			NA	No	N0	T2	A5YG	TUMOR FREE	No imaging evidence of disease	NO	NO	Complete Remission/Response	NO
TCGA-OR-A5J7-01A	30	Atypical Mitotic Figures Present	304.64.0	Nationwide Children's Hospital			TCGA-OR-A5J7	M0	YES	Normal	Cytoplasm presence <= 25% Present	22	NA	0	Diffuse Architecture Absent		Both Clinical and Biochemical Assessments	71469ABD-204B-460D-9517-39C2BA66E0F6	YES	No	YES	Invasion of Tumor Capsule Present	Right		1		3	YES			Mitotic Rate > 5/50 HPF Absent	12	NA	Necrosis Present	Nuclear Grade III or IV Present	0	No	N0	T3	A5J7				YES				Sinusoid Invasion Absent
TCGA-OR-A5JP-01A	40	Atypical Mitotic Figures Present	304.64.0	Nationwide Children's Hospital	TCGA-OR-A5JP-F60579	7EB1CE21-526A-41A7-ADFE-9E75111A5424	TCGA-OR-A5JP	M0	YES	Normal	Cytoplasm presence <= 25% Present	22	11	0	Diffuse Architecture Present			54567A50-7783-42B4-ABB7-6A2303701A1D	NO	No	YES	Invasion of Tumor Capsule Absent	Left	NO	NA		13	YES	YES		Mitotic Rate > 5/50 HPF Present	12	6	Necrosis Present	Nuclear Grade III or IV Present	NA	No	N0	T2	A5JP	TUMOR FREE	No imaging evidence of disease	YES	NO	Complete Remission/Response	NO		Sinusoid Invasion Absent	YES
TCGA-OR-A5JV-01A	55		304.64.0	Nationwide Children's Hospital	TCGA-OR-A5JV-F59162	28FE52E6-F9DD-40F1-A1B2-9F01C227DD64	TCGA-OR-A5JV	M0	YES	Normal		22	1	0				27CBAAC3-7044-4B8A-9AF2-DACBC09A1F1E		No	YES	Invasion of Tumor Capsule Absent	Left	NO	1		NA	YES	YES			12	5	Necrosis Absent		0	No	N0	T2	A5JV	TUMOR FREE	No imaging evidence of disease	YES	YES	Complete Remission/Response	NO			YES
TCGA-OU-A5PI-01A	53	Atypical Mitotic Figures Absent	304.64.0	Nationwide Children's Hospital	TCGA-OU-A5PI-F65711	CA3E0FBF-63B2-4C45-8323-738F5B4C90EF	TCGA-OU-A5PI	M1	YES	Lung Involvement	Cytoplasm presence <= 25% Absent	22	29	0	Diffuse Architecture Absent			6B25DEF7-1D74-4222-9DC1-B23B3FE29211	YES	No	YES	Invasion of Tumor Capsule Present	Left	NO	3	Resection	NA	YES	YES	NO	Mitotic Rate > 5/50 HPF Absent	12	9	Necrosis Present	Nuclear Grade III or IV Absent	3	No	N1	T2	A5PI	WITH TUMOR	Persistent distant metastases	YES	YES	Stable Disease	NO	RET Negative	Sinusoid Invasion Absent
TCGA-PK-A5HA-01A	63	Atypical Mitotic Figures Present	304.64.0	Nationwide Children's Hospital	TCGA-PK-A5HA-F62620	37BAC034-F766-4E08-8814-4018FF37EB84	TCGA-PK-A5HA	M0	YES		Cytoplasm presence <= 25% Present	22	11	0	Diffuse Architecture Present			7D305EB5-0CFB-465B-89B2-5E2FF44404F6		No	YES	Invasion of Tumor Capsule Present	Left	NO	1		NA	NO	NO		Mitotic Rate > 5/50 HPF Present	12	8	Necrosis Present	Nuclear Grade III or IV Present	0	No	N0	T1	A5HA	TUMOR FREE	No imaging evidence of disease	NO	YES	Complete Remission/Response	NO		Sinusoid Invasion Present
TCGA-OR-A5JG-01A	61	Atypical Mitotic Figures Present	304.64.0	Nationwide Children's Hospital			TCGA-OR-A5JG	M1	YES	Retroperitoneal Lymph Node Involvement	Cytoplasm presence <= 25% Present	22	NA	0	Diffuse Architecture Present	left cervical lymph node	Both Clinical and Biochemical Assessments	97CDB8FA-7861-4C10-9019-A06F5E99F7B3	NO	No	YES	Invasion of Tumor Capsule Present	Left		8		100	YES			Mitotic Rate > 5/50 HPF Present	12	NA	Necrosis Present	Nuclear Grade III or IV Present	6	No	N1	T4	A5JG				YES				Sinusoid Invasion Present
TCGA-OR-A5JY-01A	68		304.64.0	Nationwide Children's Hospital			TCGA-OR-A5JY	M1	YES	Vena Cava Involvement/thrombus		22	NA	0			Both Clinical and Biochemical Assessments	D7979481-990F-4229-81FC-FD1BC557E8CD		No	YES	Invasion of Tumor Capsule Present	Right		2	surgical resection	60	YES		YES	Mitotic Rate > 5/50 HPF Present	12	NA	Necrosis Present		1	No	N1	T4	A5JY				YES
TCGA-OR-A5JM-01A	25	Atypical Mitotic Figures Present	304.64.0	Nationwide Children's Hospital			TCGA-OR-A5JM	M1	YES	Liver Involvement	Cytoplasm presence <= 25% Present	22	NA	0	Diffuse Architecture Present		Both Clinical and Biochemical Assessments	2571EF1D-B344-4632-9948-05D14E25293E	NO	Yes	YES	Invasion of Tumor Capsule Present	Left		NA		90	YES			Mitotic Rate > 5/50 HPF Present	12	NA	Necrosis Present	Nuclear Grade III or IV Present	NA	No	N0	T4	A5JM								Sinusoid Invasion Present
TCGA-OR-A5K6-01A	56	Atypical Mitotic Figures Present	304.64.0	Nationwide Children's Hospital	TCGA-OR-A5K6-F61830	8FD34079-B699-4491-8CDB-B71EE0D089CB	TCGA-OR-A5K6	M0	YES	Normal	Cytoplasm presence <= 25% Present	22	8	0	Diffuse Architecture Absent		Both Clinical and Biochemical Assessments	300AFD78-105A-4288-A94E-4C5919B0B3CA		No	YES	Invasion of Tumor Capsule Absent	Left	NO	NA		7	YES	NO	YES	Mitotic Rate > 5/50 HPF Present	12	7	Necrosis Present	Nuclear Grade III or IV Present	NA	No	N0	T2	A5K6	WITH TUMOR	No imaging evidence of disease	YES	NO	Complete Remission/Response	NO		Sinusoid Invasion Absent
TCGA-OR-A5K4-01A	64		304.64.0	Nationwide Children's Hospital	TCGA-OR-A5K4-F59169	63A17D94-FBD0-4ACB-9D49-F1791A8E389F	TCGA-OR-A5K4	M0	YES	Vena Cava Involvement/thrombus		22	1	0				B4D05736-2872-4441-8A1C-78375BD19D56	YES	No	YES	Invasion of Tumor Capsule Absent	Right	NO	NA		2	YES	YES		Mitotic Rate > 5/50 HPF Absent	12	5	Necrosis Present		NA	No	N0	T4	A5K4	TUMOR FREE	No imaging evidence of disease	YES	NO	Complete Remission/Response	YES			NO
TCGA-OR-A5JL-01A	36	Atypical Mitotic Figures Present	304.64.0	Nationwide Children's Hospital	TCGA-OR-A5JL-F60577	D1DCF2A2-DB15-4E02-8A52-7875F54FCE59	TCGA-OR-A5JL	M0	YES	Normal	Cytoplasm presence <= 25% Present	22	11	0	Diffuse Architecture Present		Both Clinical and Biochemical Assessments	06C4A124-96E7-49B1-AE6B-5001AA62E915	NO	No	YES	Invasion of Tumor Capsule Absent	Right	NO	NA		6	YES	YES		Mitotic Rate > 5/50 HPF Present	12	6	Necrosis Absent	Nuclear Grade III or IV Present	NA	No	N0	T1	A5JL	TUMOR FREE	No imaging evidence of disease	YES	NO	Complete Remission/Response	NO		Sinusoid Invasion Absent	YES
TCGA-P6-A5OF-01A	55		304.64.0	Nationwide Children's Hospital			TCGA-P6-A5OF	M0	YES	Vena Cava Involvement/thrombus		22	NA	0			Both Clinical and Biochemical Assessments	6C09F321-3C50-4F82-BB7D-CA3802F57EBC	NO	No	YES		Right		NA		NA	NO			Mitotic Rate > 5/50 HPF Present	12	NA	Necrosis Present	Nuclear Grade III or IV Present	NA	No	N0	T4	A5OF				NO
TCGA-OR-A5LE-01A	14	Atypical Mitotic Figures Absent	304.64.0	Nationwide Children's Hospital			TCGA-OR-A5LE	M0	YES	Normal	Cytoplasm presence <= 25% Present	22	NA	0	Diffuse Architecture Absent			923C7551-C3B4-490E-AE31-8D982EB30948	NO	No	YES	Invasion of Tumor Capsule Absent	Left		NA		NA	NO			Mitotic Rate > 5/50 HPF Present	12	NA	Necrosis Present	Nuclear Grade III or IV Present	NA	No	N0	T2	A5LE				YES				Sinusoid Invasion Present
TCGA-OR-A5LK-01A	62	Atypical Mitotic Figures Absent	304.64.0	Nationwide Children's Hospital	TCGA-OR-A5LK-F59574	D7087E52-EED6-400B-A36E-F2524140173B	TCGA-OR-A5LK	M0	YES	Normal	Cytoplasm presence <= 25% Present	22	15	0	Diffuse Architecture Present			F207EE05-2038-478E-9975-A7B98B132E80	NO	No	YES	Invasion of Tumor Capsule Absent	Right	NO	NA		7	YES	YES		Mitotic Rate > 5/50 HPF Present	12	5	Necrosis Present	Nuclear Grade III or IV Present	NA	No	N0	T2	A5LK	TUMOR FREE	No imaging evidence of disease	YES	NO	Complete Remission/Response	NO		Sinusoid Invasion Absent	YES
TCGA-OR-A5LO-01A	61	Atypical Mitotic Figures Present	304.64.0	Nationwide Children's Hospital	TCGA-OR-A5LO-F59577	878FF6B6-CDB6-4A9B-B989-796AED47F3D7	TCGA-OR-A5LO	M0	YES	Normal	Cytoplasm presence <= 25% Present	22	15	0	Diffuse Architecture Present		Both Clinical and Biochemical Assessments	306C1664-610A-498A-8251-C1B67E3D46C0	NO	No	YES	Invasion of Tumor Capsule Present	Right	NO	19		12	YES	YES		Mitotic Rate > 5/50 HPF Present	12	5	Necrosis Present	Nuclear Grade III or IV Present	0	No	N0	T2	A5LO	WITH TUMOR	No imaging evidence of disease	YES	YES	Complete Remission/Response	NO		Sinusoid Invasion Absent	YES
TCGA-OR-A5LD-01A	52	Atypical Mitotic Figures Absent	304.64.0	Nationwide Children's Hospital			TCGA-OR-A5LD	M0	YES	Normal	Cytoplasm presence <= 25% Present	22	NA	0	Diffuse Architecture Present			01561827-5E12-4F16-92F2-4F275B0C40A5	NO	No	YES	Invasion of Tumor Capsule Absent	Left		NA		NA	NO			Mitotic Rate > 5/50 HPF Present	12	NA	Necrosis Present	Nuclear Grade III or IV Absent	NA	No	N0	T4	A5LD				NO				Sinusoid Invasion Present
TCGA-OR-A5J6-01A	29	Atypical Mitotic Figures Absent	304.64.0	Nationwide Children's Hospital	TCGA-OR-A5J6-F59329	56A3AFD0-A3DD-42C4-B2A0-986B01F27939	TCGA-OR-A5J6	M0	YES	Normal	Cytoplasm presence <= 25% Present	22	8	0	Diffuse Architecture Present		Both Clinical and Biochemical Assessments	2C47AA59-8031-4E88-9856-B94FEFAAFF01	YES	No	YES	Invasion of Tumor Capsule Absent	Right	NO	NA		NA	NO	NO		Mitotic Rate > 5/50 HPF Present	12	5	Necrosis Absent	Nuclear Grade III or IV Absent	NA	No	N0	T2	A5J6	TUMOR FREE	No imaging evidence of disease	NO	NO	Complete Remission/Response	NO		Sinusoid Invasion Absent
TCGA-OR-A5JJ-01A	65	Atypical Mitotic Figures Present	304.64.0	Nationwide Children's Hospital	TCGA-OR-A5JJ-F60575	1D0FF698-081A-45D2-BFD3-B1ED6B4360E5	TCGA-OR-A5JJ	M1	YES	Lung Involvement	Cytoplasm presence <= 25% Present	22	11	0	Diffuse Architecture Present			E75D5369-5F51-4685-80C5-BC43C5B7E381	YES	No	YES	Invasion of Tumor Capsule Present	Left	NO	6		50	YES	YES		Mitotic Rate > 5/50 HPF Present	12	6	Necrosis Present	Nuclear Grade III or IV Present	6	No	N1	T4	A5JJ	WITH TUMOR	Persistent distant metastases	YES	YES	Progressive Disease	NO		Sinusoid Invasion Present	NO
TCGA-OR-A5LT-01A	57	Atypical Mitotic Figures Present	304.64.0	Nationwide Children's Hospital	TCGA-OR-A5LT-F59582	03B053FB-3CC8-45D5-B862-7577EBB4D772	TCGA-OR-A5LT	M0	YES	Normal	Cytoplasm presence <= 25% Present	22	15	0	Diffuse Architecture Present			FA30F577-16C9-4BA0-B94C-F59DBF1DA1A9	NO	No	YES	Invasion of Tumor Capsule Present	Left	NO	18		10	YES	YES		Mitotic Rate > 5/50 HPF Present	12	5	Necrosis Present	Nuclear Grade III or IV Present	0	No	N0	T3	A5LT	TUMOR FREE	No imaging evidence of disease	YES	YES	Complete Remission/Response	NO		Sinusoid Invasion Absent	YES
TCGA-OR-A5KY-01A	23	Atypical Mitotic Figures Present	304.64.0	Nationwide Children's Hospital			TCGA-OR-A5KY	M1	YES	Lung Involvement	Cytoplasm presence <= 25% Present	22	NA	0	Diffuse Architecture Absent		Both Clinical and Biochemical Assessments	CD967038-D03B-4B71-B4CD-47DA4E604FFB	NO	No	YES	Invasion of Tumor Capsule Present	Left		52		5	YES		YES	Mitotic Rate > 5/50 HPF Absent	12	NA	Necrosis Absent	Nuclear Grade III or IV Absent	52	No	N1	T4	A5KY				YES				Sinusoid Invasion Absent
TCGA-OR-A5JZ-01A	60		304.64.0	Nationwide Children's Hospital	TCGA-OR-A5JZ-F59165	F32C1ED9-297D-404F-9842-AB05CE53A4FC	TCGA-OR-A5JZ	M0	YES	Normal		22	1	0				9B89E028-3C9E-4787-83EF-1E1D3F7E7C61	YES	No	YES	Invasion of Tumor Capsule Present	Left	NO	NA		5	YES	YES		Mitotic Rate > 5/50 HPF Absent	12	5	Necrosis Present		NA	No	N0	T2	A5JZ	WITH TUMOR	No imaging evidence of disease	YES	NO	Progressive Disease	YES			NO
TCGA-OR-A5JD-01A	57	Atypical Mitotic Figures Absent	304.64.0	Nationwide Children's Hospital	TCGA-OR-A5JD-F60572	00130BF8-117F-4DC4-9627-DB8BEE264CCC	TCGA-OR-A5JD	M0			Cytoplasm presence <= 25% Present	22	11	0	Diffuse Architecture Present			995D380C-9DDF-497C-BB2E-40C15762502D	NO	No	YES	Invasion of Tumor Capsule Absent	Left	NO	NA		4		NO		Mitotic Rate > 5/50 HPF Absent	12	6	Necrosis Absent	Nuclear Grade III or IV Present	NA	No	N0	T2	A5JD	TUMOR FREE	No imaging evidence of disease	NO		Complete Remission/Response	NO		Sinusoid Invasion Absent
TCGA-OR-A5L6-01A	60	Atypical Mitotic Figures Absent	304.64.0	Nationwide Children's Hospital	TCGA-OR-A5L6-F60528	5EDDBBF4-92D7-4EDC-9D3E-0A1DC3955380	TCGA-OR-A5L6	M0	YES	Normal	Cytoplasm presence <= 25% Present	22	10	0	Diffuse Architecture Present		Biochemical Assessment	DA94B314-E374-421E-95B6-7FF13A53DE1A	NO	No	YES	Invasion of Tumor Capsule Absent	Left	NO	NA		23	NO	NO		Mitotic Rate > 5/50 HPF Present	12	6	Necrosis Present	Nuclear Grade III or IV Present	NA	No	N0	T2	A5L6	TUMOR FREE	No imaging evidence of disease	NO		Complete Remission/Response	NO		Sinusoid Invasion Present
TCGA-OR-A5LS-01A	34	Atypical Mitotic Figures Absent	304.64.0	Nationwide Children's Hospital	TCGA-OR-A5LS-F59579	61F45FDB-A83A-4DF3-8C7A-9B77D72E236F	TCGA-OR-A5LS	M0	YES	Normal	Cytoplasm presence <= 25% Present	22	15	0	Diffuse Architecture Absent		Both Clinical and Biochemical Assessments	8C429DC0-62EB-4AF9-8DBC-8BC4981EDD35	NO	No	YES	Invasion of Tumor Capsule Absent	Right	NO	NA		7	YES	YES		Mitotic Rate > 5/50 HPF Present	12	5	Necrosis Present	Nuclear Grade III or IV Present	NA	No	N0	T2	A5LS	TUMOR FREE	No imaging evidence of disease	YES	NO	Complete Remission/Response	NO		Sinusoid Invasion Present	YES
TCGA-OR-A5JR-01A	45		304.64.0	Nationwide Children's Hospital	TCGA-OR-A5JR-F59158	B233BDFF-376C-462E-BC4E-D53C67967015	TCGA-OR-A5JR	M0	YES			22	2	0	Diffuse Architecture Absent			3E5685CC-A4A3-427E-B832-EE1CA85C2A6D	YES	No	YES	Invasion of Tumor Capsule Present	Left	YES	NA		NA	NO				12	5	Necrosis Absent	Nuclear Grade III or IV Absent	NA	No	N0	T1	A5JR				NO				Sinusoid Invasion Absent
TCGA-OR-A5J5-01A	30	Atypical Mitotic Figures Present	304.64.0	Nationwide Children's Hospital			TCGA-OR-A5J5	M0	YES	Retroperitoneal Lymph Node Involvement	Cytoplasm presence <= 25% Absent	22	NA	0	Diffuse Architecture Absent			EDF0C2DE-E6AD-4869-88DC-DB20F46C7E1B	NO	No	YES	Invasion of Tumor Capsule Present	Right		NA		3	YES		YES	Mitotic Rate > 5/50 HPF Absent	12	NA	Necrosis Present	Nuclear Grade III or IV Present	NA	No	N0	T4	A5J5				NO				Sinusoid Invasion Present
TCGA-OR-A5KX-01A	25	Atypical Mitotic Figures Absent	304.64.0	Nationwide Children's Hospital	TCGA-OR-A5KX-F60522	CB711F4B-7B26-41A7-872D-D00E1C142D9A	TCGA-OR-A5KX	M0	YES	Normal	Cytoplasm presence <= 25% Present	22	10	0	Diffuse Architecture Present			B1A2F0A3-0E31-4E0E-B8FE-E77B20F04D32	NO	No	YES	Invasion of Tumor Capsule Present	Left	NO	NA		NA	YES	YES		Mitotic Rate > 5/50 HPF Present	12	6	Necrosis Present	Nuclear Grade III or IV Present	NA	No	N1	T2	A5KX	WITH TUMOR	Persistent distant metastases	YES	YES	Progressive Disease	NO		Sinusoid Invasion Absent	YES
TCGA-OR-A5LL-01A	75	Atypical Mitotic Figures Present	304.64.0	Nationwide Children's Hospital			TCGA-OR-A5LL	M0	YES	Normal	Cytoplasm presence <= 25% Present	22	NA	0	Diffuse Architecture Present		Both Clinical and Biochemical Assessments	62A18234-FE1A-4327-9522-65CC9A19BF81	NO	No	YES	Invasion of Tumor Capsule Present	Right		10		15	YES		NO	Mitotic Rate > 5/50 HPF Present	12	NA	Necrosis Present	Nuclear Grade III or IV Present	0	No	N0	T2	A5LL				YES				Sinusoid Invasion Absent
TCGA-OR-A5KO-01A	39	Atypical Mitotic Figures Present	304.64.0	Nationwide Children's Hospital	TCGA-OR-A5KO-F60521	80D38A48-D5B5-4C52-AA7B-BA6C1AA65036	TCGA-OR-A5KO	M1	YES	Liver Involvement	Cytoplasm presence <= 25% Present	22	10	0	Diffuse Architecture Present		Both Clinical and Biochemical Assessments	880E0922-0718-4834-9EBA-A5D50BE9A795	NO	No	YES	Invasion of Tumor Capsule Present	Right	NO	NA		NA	YES	YES		Mitotic Rate > 5/50 HPF Present	12	6	Necrosis Present	Nuclear Grade III or IV Present	NA	No	N0	T4	A5KO	WITH TUMOR	No imaging evidence of disease	YES		Complete Remission/Response	NO		Sinusoid Invasion Present	NO
TCGA-OR-A5JI-01A	22	Atypical Mitotic Figures Absent	304.64.0	Nationwide Children's Hospital	TCGA-OR-A5JI-F60574	E1546A4E-0FC3-416D-97AE-56B5BB0D33C4	TCGA-OR-A5JI	M0	YES	Normal	Cytoplasm presence <= 25% Present	22	11	0	Diffuse Architecture Present			84320125-7271-4335-A0D1-6AA9F0F053AA	NO	No	YES	Invasion of Tumor Capsule Absent	Right	NO	NA		1	NO	NO		Mitotic Rate > 5/50 HPF Absent	12	6	Necrosis Absent	Nuclear Grade III or IV Present	NA	No	N0	T1	A5JI	TUMOR FREE	No imaging evidence of disease	NO	NO	Complete Remission/Response	NO		Sinusoid Invasion Absent
TCGA-OR-A5LG-01A	46	Atypical Mitotic Figures Present	304.64.0	Nationwide Children's Hospital			TCGA-OR-A5LG	M0	YES	Normal	Cytoplasm presence <= 25% Present	22	NA	0	Diffuse Architecture Present		Both Clinical and Biochemical Assessments	B2EB1799-21A0-4453-A35F-DEC924EBBF23	NO	No	YES	Invasion of Tumor Capsule Present	Left		1		NA	YES			Mitotic Rate > 5/50 HPF Present	12	NA	Necrosis Absent	Nuclear Grade III or IV Present	0	No	N0	T3	A5LG				YES				Sinusoid Invasion Absent
TCGA-OR-A5JW-01A	47		304.64.0	Nationwide Children's Hospital	TCGA-OR-A5JW-F59163	8EA5518B-B0BD-439D-8887-F449C4A89FF0	TCGA-OR-A5JW	M0	YES	Normal		22	1	0			Both Clinical and Biochemical Assessments	DC6A2802-AE28-4549-814D-6B2B1C2360E2		No	YES		Right	NO	NA		NA	YES	YES			12	5	Necrosis Present		NA	No	N0	T2	A5JW	TUMOR FREE	No imaging evidence of disease	YES	NO	Complete Remission/Response	YES			YES
TCGA-PK-A5H9-01A	27	Atypical Mitotic Figures Present	304.64.0	Nationwide Children's Hospital	TCGA-PK-A5H9-F62621	5B67E461-FADB-4294-8E06-8D6929D61D57	TCGA-PK-A5H9	M0	YES		Cytoplasm presence <= 25% Present	22	11	0	Diffuse Architecture Present		Both Clinical and Biochemical Assessments	124E205F-8B0A-4D0F-8551-A5E1757EE135	YES	No	YES	Invasion of Tumor Capsule Absent	Right	NO	NA		2	NO	NO		Mitotic Rate > 5/50 HPF Absent	12	8	Necrosis Absent	Nuclear Grade III or IV Absent	NA	No	N0	T2	A5H9	TUMOR FREE	No imaging evidence of disease	NO	NO	Complete Remission/Response	NO		Sinusoid Invasion Absent
TCGA-OR-A5JB-01A	52	Atypical Mitotic Figures Present	304.64.0	Nationwide Children's Hospital			TCGA-OR-A5JB	M1			Cytoplasm presence <= 25% Present	22	NA	0	Diffuse Architecture Present	brain		9591BD36-75E2-4FB7-A2F8-8116A47347F5	NO	No	YES	Invasion of Tumor Capsule Present	Right		NA	excision of brain met	15				Mitotic Rate > 5/50 HPF Present	12	NA	Necrosis Present	Nuclear Grade III or IV Present	NA	No	N0	T4	A5JB								Sinusoid Invasion Absent
TCGA-OR-A5L8-01A	36	Atypical Mitotic Figures Absent	304.64.0	Nationwide Children's Hospital	TCGA-OR-A5L8-F60527	65D86AEA-91DA-4799-867E-366F5BB70E4A	TCGA-OR-A5L8	M0	YES	Normal	Cytoplasm presence <= 25% Present	22	10	0	Diffuse Architecture Absent		Both Clinical and Biochemical Assessments	F8CA66D6-96F7-4D8C-9D87-7D784C6EB898	NO	No	YES	Invasion of Tumor Capsule Present	Right	NO	NA		NA	YES	YES		Mitotic Rate > 5/50 HPF Absent	12	6	Necrosis Absent	Nuclear Grade III or IV Absent	NA	No	N0	T2	A5L8	TUMOR FREE	No imaging evidence of disease	YES	NO	Complete Remission/Response	NO		Sinusoid Invasion Present	YES
TCGA-OR-A5J1-01A	58	Atypical Mitotic Figures Absent	304.64.0	Nationwide Children's Hospital	TCGA-OR-A5J1-F60566	BAD4E63B-2C15-48C9-B354-9D85E1B0A347	TCGA-OR-A5J1	M0			Cytoplasm presence <= 25% Present	22	11	0	Diffuse Architecture Present			957D8900-2CAF-41BD-BC1B-4601CC2923B4	NO	No	YES	Invasion of Tumor Capsule Absent	Left	NO	NA		5	NO	NO		Mitotic Rate > 5/50 HPF Absent	12	6	Necrosis Present	Nuclear Grade III or IV Absent	NA	No	N0	T2	A5J1	WITH TUMOR	Persistent distant metastases	NO		Complete Remission/Response	NO		Sinusoid Invasion Absent
TCGA-OR-A5J2-01A	44	Atypical Mitotic Figures Present	304.64.0	Nationwide Children's Hospital			TCGA-OR-A5J2	M1	YES	Lung Involvement	Cytoplasm presence <= 25% Present	22	NA	0	Diffuse Architecture Present		Both Clinical and Biochemical Assessments	7862C299-5B75-4FCA-AA09-A93E9645FE8C	NO	No	YES	Invasion of Tumor Capsule Present	Left		1		0	YES		YES	Mitotic Rate > 5/50 HPF Absent	12	NA	Necrosis Present	Nuclear Grade III or IV Present	0	No	N0	T3	A5J2				YES				Sinusoid Invasion Present
TCGA-OR-A5JT-01A	65		304.64.0	Nationwide Children's Hospital	TCGA-OR-A5JT-F59161	FE8CC8C4-B149-4E73-8EAF-47968E2015ED	TCGA-OR-A5JT	M0	YES	Normal		22	1	0			Biochemical Assessment	3F2B699F-C189-49F5-B247-6F8B3BD60E4F	YES	No	YES	Invasion of Tumor Capsule Absent	Left	NO	17		5	YES	YES		Mitotic Rate > 5/50 HPF Absent	12	5	Necrosis Present		0	No	N0	T2	A5JT	WITH TUMOR	No imaging evidence of disease	YES	YES	Stable Disease	YES			YES
TCGA-OR-A5LH-01A	36	Atypical Mitotic Figures Present	304.64.0	Nationwide Children's Hospital			TCGA-OR-A5LH	M0	YES	Normal	Cytoplasm presence <= 25% Absent	22	NA	0	Diffuse Architecture Absent		Both Clinical and Biochemical Assessments	41E7804A-AF31-4B06-A401-43C375A94F1F	NO	No	YES	Invasion of Tumor Capsule Absent	Left		NA		5	YES			Mitotic Rate > 5/50 HPF Absent	12	NA	Necrosis Present	Nuclear Grade III or IV Absent	NA	No	N0	T2	A5LH				NO				Sinusoid Invasion Present
[truncated: 65 more columns]
